# Supplementary material for: Ablation of polyamine catabolic enzymes provokes Purkinje cell damage, neuroinflammation, and severe ataxia
Source: J Neuroinflammation. 2020 Oct 14;17:301. doi: 10.1186/s12974-020-01955-6 (PMC7559641; doi:10.1186/s12974-020-01955-6)
Supplement: Supplementary file 3 — Additional file 1. [file 12974_2020_1955_MOESM1_ESM.zip]

Archive with 4 entries (4 files):
- Data set 1. List of differentally expressed mRNAs.xlsx
- Data set 2. Pathways.xlsx
- Data set 3. Disease and function.xlsx
- SUPPLEMENTAL DATA.docx
