# Supplementary material for: Ablation of polyamine catabolic enzymes provokes Purkinje cell damage, neuroinflammation, and severe ataxia
Source: J Neuroinflammation. 2020 Oct 14;17:301. doi: 10.1186/s12974-020-01955-6 (PMC7559641; doi:10.1186/s12974-020-01955-6)
Supplement: Supplementary file 3 — Additional file 1. [file 12974_2020_1955_MOESM1_ESM.zip › Data set 1. List of differentally expressed mRNAs.xlsx]

## Sheet: Sheet1
Description	Entrez ID	Gene Symbol	FC ([KO] vs [WT])	Log FC ([KO] vs [WT])	Regulation ([KO] vs [WT])
albumin	11657	Alb	-3.93841	-1.97761	down
Rho guanine nucleotide exchange factor (GEF) 33	381112	Arhgef33	-2.60577	-1.38171	down
ATPase, Ca++ transporting, ubiquitous	53313	Atp2a3	-2.36234	-1.24022	down
calbindin 1	12307	Calb1	-2.55382	-1.35265	down	Calb D28 Purkinje
carbonic anhydrase 8	12319	Car8	-2.06983	-1.04951	down
centrosomal protein 76	225659	Cep76	-2.30887	-1.20719	down
erythroid differentiation regulator 1	170942	Erdr1	-4.24957	-2.08732	down
gamma-aminobutyric acid (GABA) A receptor, subunit alpha 2	14395	Gabra2	-2.75162	-1.46028	down	GABA receptor component
GTPase activating RANGAP domain-like 3	99326	Garnl3	-2.46486	-1.30151	down
growth differentiation factor 10	14560	Gdf10	-3.30793	-1.72593	down
predicted gene 5506	433182	Gm5506	-14.0241	-3.80984	down
hypocretin	15171	Hcrt	-4.46363	-2.15822	down
homer homolog 3 (Drosophila)	26558	Homer3	-2.77789	-1.47399	down	regulation of mGluR function
isoprenylcysteine carboxyl methyltransferase	57295	Icmt	-2.49863	-1.32114	down
immunoglobulin superfamily, member 1	209268	Igsf1	-3.10036	-1.63243	down
mannan-binding lectin serine peptidase 2	17175	Masp2	-10.1534	-3.34389	down
myosin binding protein C, slow-type	109272	Mybpc1	-5.25095	-2.39258	down
myosin binding protein C, cardiac	17868	Mybpc3	-4.55872	-2.18863	down
Purkinje cell protein 2 (L7)	18545	Pcp2	-2.61394	-1.38623	down	Purkinje
phosphodiesterase 5A, cGMP-specific	242202	Pde5a	-2.19059	-1.13132	down
pro-melanin-concentrating hormone	110312	Pmch	-4.30712	-2.10672	down
protein phosphatase 1, regulatory subunit 17	19051	Ppp1r17	-3.03762	-1.60294	down
protein kinase C, gamma	18752	Prkcg	-2.40102	-1.26365	down
prolactin	19109	Prl	-18.5838	-4.21597	down
regulator of G-protein signaling 8	67792	Rgs8	-2.21488	-1.14723	down
spermidine/spermine N1-acetyl transferase 1	20229	Sat1	-4.27944	-2.09742	down
SH3-binding kinase 1	104175	Sbk1	-1.97548	-0.982202	down
secretogranin V	20394	Scg5	-2.06141	-1.04363	down
Sfi1 homolog, spindle assembly associated (yeast)	78887	Sfi1	-3.59418	-1.84566	down
shisa homolog 6 (Xenopus laevis)	380702	Shisa6	-2.13154	-1.0919	down
solute carrier family 15 (H+/peptide transporter), member 2	57738	Slc15a2	-2.4099	-1.26897	down
solute carrier family 1 (glial high affinity glutamate transporter), member 3	20512	Slc1a3	-2.40201	-1.26425	down	Purkinje
solute carrier family 26, member 3	13487	Slc26a3	-4.03647	-2.01309	down	DRA-Cl/Bicarb exchange
synaptonemal complex protein 1	20957	Sycp1	-6.82425	-2.77067	down
transient receptor potential cation channel, subfamily C, member 3	22065	Trpc3	-2.32729	-1.21865	down	Purkinje
tubulin, alpha 1C	22146	Tuba1c	-2.99131	-1.58078	down
Description	Entrez ID	Gene Symbol	FC ([KO] vs [WT])	Log FC ([KO] vs [WT])	Regulation ([KO] vs [WT])
RIKEN cDNA 3930402G23 gene	665306	3930402G23Rik	14.2472	3.83261	up
ATP-binding cassette, sub-family A (ABC1), member 1	11303	Abca1	3.41802	1.77316	up
abhydrolase domain containing 4	105501	Abhd4	2.00921	1.00663	up
acid phosphatase 5, tartrate resistant	11433	Acp5	20.1964	4.33602	up
a disintegrin and metallopeptidase domain 8	11501	Adam8	4.76529	2.25256	up
a disintegrin-like and metallopeptidase (reprolysin type) with thrombospondin type 1 motif, 1	11504	Adamts1	2.52006	1.33346	up
AE binding protein 1	11568	Aebp1	2.79801	1.4844	up
AHNAK nucleoprotein (desmoyokin)	66395	Ahnak	2.3893	1.25659	up
expressed sequence AI607873	226691	AI607873	19.2371	4.26582	up
aldehyde dehydrogenase family 1, subfamily A2	19378	Aldh1a2	2.73685	1.45252	up	Dopamine/seratonin degradation
aldehyde dehydrogenase 1 family, member L1	107747	Aldh1l1	2.05273	1.03754	up
angiopoietin-like 4	57875	Angptl4	9.70671	3.27898	up
alanyl (membrane) aminopeptidase	16790	Anpep	4.02149	2.00773	up
annexin A1	16952	Anxa1	5.60526	2.48678	up
annexin A2	12306	Anxa2	2.84477	1.50831	up
apolipoprotein B mRNA editing enzyme, catalytic polypeptide 1	11810	Apobec1	5.40007	2.43298	up
apolipoprotein C-II	11813	Apoc2	28.5796	4.83691	up
apolipoprotein D	11815	Apod	2.41084	1.26953	up
arginase, liver	11846	Arg1	26.1507	4.70878	up
actin related protein 2/3 complex, subunit 1B	11867	Arpc1b	3.64174	1.86463	up
activating transcription factor 3	11910	Atf3	7.44449	2.89617	up
ATPase, H+ transporting, lysosomal V0 subunit D2	242341	Atp6v0d2	256.629	8.00354	up	Polyamine movement
RIKEN cDNA B230120H23 gene	65964	B230120H23Rik	2.84712	1.50951	up
beta-2 microglobulin	12010	B2m	3.03202	1.60028	up
B cell leukemia/lymphoma 2 related protein A1b	12045	Bcl2a1b	17.9862	4.16882	up	Apoptosis
B cell leukemia/lymphoma 3	12051	Bcl3	13.4075	3.74497	up	Apoptosis
biglycan	12111	Bgn	3.73442	1.90088	up
bone marrow stromal cell antigen 2	69550	Bst2	5.78665	2.53273	up
complement component 1, q subcomponent, alpha polypeptide	12259	C1qa	3.2684	1.70859	up
complement component 1, q subcomponent, beta polypeptide	12260	C1qb	5.07974	2.34476	up	M1 Microglial synthesized leading to A1 astrocyte induction
complement component 1, q subcomponent, C chain	12262	C1qc	4.56055	2.18921	up
complement component 1, r subcomponent A	50909	C1ra	10.742	3.42519	up
complement component 1, s subcomponent	50908	C1s	7.80531	2.96446	up
complement component 3	12266	C3	17.9182	4.16335	up	Marker of A1 astrocytes
complement component 3a receptor 1	12267	C3ar1	9.48864	3.2462	up
complement component 4B (Chido blood group)	12268	C4b	10.5264	3.39594	up	Marker of A1 astrocytes
capping protein (actin filament), gelsolin-like	12332	Capg	6.379	2.67333	up
caspase 4, apoptosis-related cysteine peptidase	12363	Casp4	14.537	3.86166	up
caveolin 1, caveolae protein	12389	Cav1	2.23792	1.16216	up
caveolin 2	12390	Cav2	3.15853	1.65925	up	immune inflammation
chemokine (C-C motif) ligand 11	20292	Ccl11	202.9	7.66462	up	immune inflammation
chemokine (C-C motif) ligand 2	20296	Ccl2	117.552	6.87716	up	immune inflammation
chemokine (C-C motif) ligand 5	20304	Ccl5	33.5388	5.06776	up	MS
chemokine (C-C motif) ligand 6	20305	Ccl6	16.0679	4.00611	up	immune inflammation
chemokine (C-C motif) ligand 7	20306	Ccl7	22.6444	4.50108	up	M1 microglia
chemokine (C-C motif) ligand 8	20307	Ccl8	172.208	7.42801	up	immune inflammation
chemokine (C-C motif) ligand 9	20308	Ccl9	9.55804	3.25672	up	immune inflammation
chemokine (C-C motif) receptor 2	12772	Ccr2	32.1188	5.00535	up	immune inflammation
chemokine (C-C motif) receptor 7	12775	Ccr7	42.7405	5.41753	up	immune inflammation
CD109 antigen	235505	Cd109	9.63672	3.26854	up
CD24a antigen	12484	Cd24a	2.4128	1.27071	up
CD300 antigen like family member B	217304	Cd300lb	18.1463	4.1816	up
CD300 molecule-like family member d	217305	Cd300ld	33.3352	5.05897	up
CD44 antigen	12505	Cd44	14.3294	3.84091	up
CD52 antigen	23833	Cd52	15.0526	3.91194	up
CD53 antigen	12508	Cd53	5.10394	2.35161	up
CD5 antigen-like	11801	Cd5l	81.5848	6.35023	up
CD63 antigen	12512	Cd63	2.55412	1.35282	up
CD68 antigen	12514	Cd68	7.50979	2.90877	up
CD72 antigen	12517	Cd72	14.9224	3.8994	up
CD74 antigen (invariant polypeptide of major histocompatibility complex, class II antigen-associated)	16149	Cd74	20.1175	4.33038	up
CD84 antigen	12523	Cd84	6.88565	2.78359	up
cyclin-dependent kinase inhibitor 1A (P21)	12575	Cdkn1a	6.28843	2.6527	up
CCAAT/enhancer binding protein (C/EBP), delta	12609	Cebpd	9.06142	3.17974	up
complement component factor h	12628	Cfh	3.98286	1.9938	up
cholesterol 25-hydroxylase	12642	Ch25h	14.5784	3.86576	up
chitinase 3-like 1	12654	Chi3l1	4.72515	2.24036	up
chitinase 3-like 3	12655	Chi3l3	117.226	6.87315	up
cardiotrophin-like cytokine factor 1	56708	Clcf1	5.91938	2.56545	up
C-type lectin domain family 4, member d	17474	Clec4d	55.5395	5.79544	up
C-type lectin domain family 7, member a	56644	Clec7a	40.1241	5.3264	up
collagen, type XV, alpha 1	12819	Col15a1	3.5904	1.84414	up
collagen, type XVI, alpha 1	107581	Col16a1	2.20066	1.13794	up
collagen, type I, alpha 1	12842	Col1a1	3.31638	1.72961	up
collagen, type I, alpha 2	12843	Col1a2	2.16404	1.11373	up
collagen, type III, alpha 1	12825	Col3a1	9.54307	3.25445	up
ceruloplasmin	12870	Cp	3.55844	1.83124	up
colony stimulating factor 2 receptor, beta, low-affinity (granulocyte-macrophage)	12983	Csf2rb	12.3758	3.62945	up
colony stimulating factor 2 receptor, beta 2, low-affinity (granulocyte-macrophage)	12984	Csf2rb2	13.3639	3.74027	up
cystatin F (leukocystatin)	13011	Cst7	35.7597	5.16026	up
cathepsin C	13032	Ctsc	3.43459	1.78014	up
cathepsin D	13033	Ctsd	2.27463	1.18563	up
cathepsin L	13039	Ctsl	2.01897	1.01362	up
cathepsin S	13040	Ctss	3.46298	1.79202	up
cathepsin Z	64138	Ctsz	2.57407	1.36405	up
chemokine (C-X-C motif) ligand 1	14825	Cxcl1	34.923	5.12611	up	immune inflammation
chemokine (C-X-C motif) ligand 10	15945	Cxcl10	11.9432	3.57811	up	MS/Marker of A1 astrocytes
chemokine (C-X-C motif) ligand 13	55985	Cxcl13	37.3343	5.22243	up	M1 microglia
chemokine (C-X-C motif) ligand 16	66102	Cxcl16	8.89115	3.15237	up	immune inflammation
chemokine (C-X-C motif) ligand 2	20310	Cxcl2	27.1834	4.76465	up	M1 microglia
chemokine (C-X-C motif) ligand 9	17329	Cxcl9	34.1855	5.09531	up	M1 microglia
cytochrome b-245, alpha polypeptide	13057	Cyba	5.30312	2.40684	up
cytochrome b-245, beta polypeptide	13058	Cybb	19.1014	4.25561	up
cytochrome P450, family 1, subfamily b, polypeptide 1	13078	Cyp1b1	3.77522	1.91656	up
cysteine rich protein 61	16007	Cyr61	6.24858	2.64353	up
cytohesin 1 interacting protein	227929	Cytip	44.8244	5.48621	up
decorin	13179	Dcn	5.12648	2.35797	up
discoidin domain receptor family, member 1	12305	Ddr1	1.99166	0.993971	up
dehydrogenase/reductase (SDR family) member 9	241452	Dhrs9	25.649	4.68083	up
eosinophil-associated, ribonuclease A family, member 11	93726	Ear11	7.06103	2.81988	up
eosinophil-associated, ribonuclease A family, member 2	13587	Ear2	12.1749	3.60584	up
ectodysplasin A2 receptor	245527	Eda2r	15.5533	3.95915	up
epithelial membrane protein 1	13730	Emp1	10.8428	3.43866	up
EGF-like module containing, mucin-like, hormone receptor-like sequence 1	13733	Emr1	5.80753	2.53793	up
epithelial stromal interaction 1 (breast)	108670	Epsti1	15.2254	3.92841	up
coagulation factor X	14058	F10	25.9496	4.69764	up
coagulation factor VII	14068	F7	30.0915	4.91128	up
family with sequence similarity 129, member B	227737	Fam129b	2.23805	1.16224	up
Fc receptor, IgE, high affinity I, gamma polypeptide	14127	Fcer1g	6.48983	2.69818	up
Fc receptor, IgG, low affinity IIb	14130	Fcgr2b	8.68964	3.1193	up
Fc receptor, IgG, low affinity III	14131	Fcgr3	4.29485	2.10261	up
Fc receptor, IgG, low affinity IV	246256	Fcgr4	17.7732	4.15163	up
Fc receptor-like S, scavenger receptor	80891	Fcrls	4.30884	2.1073	up
fibrinogen-like protein 2	14190	Fgl2	4.31973	2.11094	up
Gardner-Rasheed feline sarcoma viral (Fgr) oncogene homolog	14191	Fgr	14.2217	3.83002	up
FK506 binding protein 10	14230	Fkbp10	3.83491	1.93919	up
filamin C, gamma	68794	Flnc	17.3093	4.11348	up
fibromodulin	14264	Fmod	2.59451	1.37546	up
fibronectin 1	14268	Fn1	2.65918	1.41098	up
FBJ osteosarcoma oncogene	14281	Fos	3.18257	1.67019	up
fos-like antigen 2	14284	Fosl2	2.79026	1.4804	up
forkhead box J1	15223	Foxj1	2.69091	1.42809	up
growth arrest and DNA-damage-inducible 45 beta	17873	Gadd45b	2.94326	1.55742	up
guanylate binding protein 2	14469	Gbp2	4.7663	2.25287	up	immune function
guanylate binding protein 6	100702	Gbp6	4.45796	2.15638	up	immune function
glial fibrillary acidic protein	14580	Gfap	7.43664	2.89465	up	Astrocytosis (gliosis)
GTPase, IMAP family member 3	83408	Gimap3	28.4967	4.83272	up
glycoprotein 49 A	14727	Gp49a	27.7988	4.79695	up
glycoprotein (transmembrane) nmb	93695	Gpnmb	115.899	6.85673	up
G protein-coupled receptor 132	56696	Gpr132	46.9124	5.5519	up
G protein-coupled receptor 35	64095	Gpr35	9.37388	3.22865	up
G-protein coupled receptor 65	14744	Gpr65	15.9998	3.99998	up
histocompatibility 2, class II antigen A, alpha	14960	H2-Aa	27.4323	4.7778	up
histocompatibility 2, class II antigen A, beta 1	14961	H2-Ab1	20.1292	4.33122	up
histocompatibility 2, D region locus 1	14964	H2-D1	2.21911	1.14998	up
histocompatibility 2, class II antigen E beta	14969	H2-Eb1	20.9764	4.3907	up
histocompatibility 2, K1, K region	14972	H2-K1	6.9137	2.78946	up
histocompatibility 2, M region locus 2	14990	H2-M2	32.0717	5.00323	up
histocompatibility 2, Q region locus 6	110557	H2-Q6	15.9596	3.99635	up
histocompatibility 2, Q region locus 7	15018	H2-Q7	10.7059	3.42034	up
histocompatibility 2, T region locus 23	15040	H2-T23	3.08722	1.62631	up
histone cluster 1, H1c	50708	Hist1h1c	3.2783	1.71295	up
histone cluster 1, H1d	14957	Hist1h1d	13.8248	3.78919	up
hydroxyprostaglandin dehydrogenase 15 (NAD)	15446	Hpgd	6.35612	2.66815	up
intercellular adhesion molecule 1	15894	Icam1	7.78095	2.95995	up
interferon activated gene 204	15951	Ifi204	19.5767	4.29107	up
interferon, alpha-inducible protein 27 like 2A	76933	Ifi27l2a	10.4417	3.38429	up
interferon gamma inducible protein 30	65972	Ifi30	3.88697	1.95865	up
interferon-induced protein with tetratricopeptide repeats 1	15957	Ifit1	5.44645	2.44532	up
interferon-induced protein with tetratricopeptide repeats 3	15959	Ifit3	5.14586	2.36341	up
interferon induced transmembrane protein 3	66141	Ifitm3	3.90269	1.96447	up
insulin-like growth factor 2	16002	Igf2	2.01289	1.00927	up
insulin-like growth factor binding protein 2	16008	Igfbp2	2.53673	1.34297	up
insulin-like growth factor binding protein 7	29817	Igfbp7	2.82693	1.49924	up
immunoglobulin joining chain	16069	Igj	6.66713	2.73707	up
interferon gamma induced GTPase	16145	Igtp	4.51481	2.17467	up	immune function
interferon inducible GTPase 1	60440	Iigp1	5.08203	2.3454	up	immune function
interleukin 1 receptor antagonist	16181	Il1rn	70.8408	6.14651	up	Anti inflammation
interleukin 27	246779	Il27	53.7105	5.74713	up
IQ motif containing GTPase activating protein 2	544963	Iqgap2	5.8931	2.55903	up
interferon regulatory factor 7	54123	Irf7	4.5161	2.17508	up
immunity-related GTPase family M member 1	15944	Irgm1	3.60233	1.84893	up
immunity-related GTPase family M member 2	54396	Irgm2	4.27563	2.09614	up
integrin alpha 5 (fibronectin receptor alpha)	16402	Itga5	5.17693	2.3721	up
integrin alpha X	16411	Itgax	64.8403	6.01882	up
integrin beta 2	16414	Itgb2	5.63977	2.49564	up
inositol 1,4,5-trisphosphate 3-kinase B	320404	Itpkb	2.75561	1.46237	up
Jun-B oncogene	16477	Junb	4.16607	2.05869	up
kininogen 2	385643	Kng2	61.3906	5.93995	up
laminin, gamma 2	16782	Lamc2	5.35331	2.42043	up
lysosomal-associated protein transmembrane 5	16792	Laptm5	2.80288	1.48691	up
lipocalin 2	16819	Lcn2	390.094	8.60768	up	Marker of A1 astrocytes
lymphocyte cytosolic protein 1	18826	Lcp1	2.5242	1.33582	up
lectin, galactose binding, soluble 3	16854	Lgals3	48.1616	5.58981	up
lectin, galactoside-binding, soluble, 3 binding protein	19039	Lgals3bp	3.94466	1.9799	up
leukemia inhibitory factor	16878	Lif	31.0761	4.95773	up
leukocyte immunoglobulin-like receptor, subfamily B (with TM and ITIM domains), member 3	18733	Lilrb3	18.5024	4.20964	up
leukocyte immunoglobulin-like receptor, subfamily B, member 4	14728	Lilrb4	27.8723	4.80076	up
lysyl oxidase	16948	Lox	5.61349	2.4889	up
leucine-rich alpha-2-glycoprotein 1	76905	Lrg1	11.1004	3.47254	up
latent transforming growth factor beta binding protein 2	16997	Ltbp2	2.18652	1.12864	up
lumican	17022	Lum	8.43382	3.07619	up
lymphocyte antigen 6 complex, locus C2	100041546	Ly6c2	32.6987	5.03116	up
lymphocyte antigen 9	17085	Ly9	12.8403	3.68261	up
lysozyme 1	17110	Lyz1	19.1592	4.25997	up
lysozyme 2	17105	Lyz2	21.5407	4.42899	up
v-maf musculoaponeurotic fibrosarcoma oncogene family, protein B (avian)	16658	Mafb	3.60266	1.84906	up
mucolipin 2	68279	Mcoln2	53.6079	5.74437	up
Mediterranean fever	54483	Mefv	38.6804	5.27353	up
matrix metallopeptidase 12	17381	Mmp12	170.475	7.41342	up
matrix metallopeptidase 14 (membrane-inserted)	17387	Mmp14	2.59929	1.37812	up
matrix metallopeptidase 3	17392	Mmp3	384.168	8.58559	up
macrophage expressed gene 1	17476	Mpeg1	5.26937	2.39763	up
mannose receptor, C type 1	17533	Mrc1	4.0694	2.02482	up
membrane-spanning 4-domains, subfamily A, member 4B	60361	Ms4a4b	61.0138	5.93106	up
membrane-spanning 4-domains, subfamily A, member 4C	64380	Ms4a4c	18.2726	4.19161	up
membrane-spanning 4-domains, subfamily A, member 6C	73656	Ms4a6c	7.11611	2.83109	up
membrane-spanning 4-domains, subfamily A, member 7	109225	Ms4a7	27.7204	4.79288	up
moesin	17698	Msn	2.89719	1.53465	up
macrophage scavenger receptor 1	20288	Msr1	22.8683	4.51528	up
metallothionein 2	17750	Mt2	2.0589	1.04187	up
myosin IF	17916	Myo1f	5.40733	2.43492	up
neurocan	13004	Ncan	4.09303	2.03317	up	ECM protein
NCK associated protein 1 like	105855	Nckap1l	3.12166	1.64231	up
nestin	18008	Nes	2.68805	1.42656	up
nerve growth factor receptor (TNFR superfamily, member 16)	18053	Ngfr	2.53998	1.34482	up
NLR family, CARD domain containing 5	434341	Nlrc5	9.09144	3.18451	up	Pyroptosis
nuclear protein 1	56312	Nupr1	7.21487	2.85097	up
2'-5' oligoadenylate synthetase 2	246728	Oas2	8.26145	3.0464	up
2'-5' oligoadenylate synthetase-like 2	23962	Oasl2	5.16879	2.36983	up
oxidized low density lipoprotein (lectin-like) receptor 1	108078	Olr1	35.2552	5.13977	up
oncostatin M receptor	18414	Osmr	8.35785	3.06313	up
poly (ADP-ribose) polymerase family, member 14	547253	Parp14	3.74785	1.90606	up
poly (ADP-ribose) polymerase family, member 3	235587	Parp3	3.9066	1.96591	up
pre B cell leukemia transcription factor interacting protein 1	229534	Pbxip1	2.49953	1.32166	up
podoplanin	14726	Pdpn	3.68195	1.88047	up
pyroglutamyl-peptidase I	66522	Pgpep1	2.90345	1.53777	up
paired-Ig-like receptor A2	18725	Pira2	31.6884	4.98588	up
phospholipase A1 member A	85031	Pla1a	11.3295	3.50201	up
placenta-specific 8	231507	Plac8	18.7846	4.23148	up
plasminogen activator, tissue	18791	Plat	2.94172	1.55666	up
phospholipase B domain containing 1	66857	Plbd1	20.9806	4.39099	up
protein S (alpha)	19128	Pros1	3.3701	1.75279	up
protein tyrosine phosphatase, receptor type, C	19264	Ptprc	5.80929	2.53836	up
pentraxin related gene	19288	Ptx3	19.3722	4.27592	up	M1 microglia
pyrin and HIN domain family, member 1	236312	Pyhin1	13.4901	3.75383	up	Regulatd necrosis/Pyroptosis
regenerating islet-derived 3 beta	18489	Reg3b	30.3524	4.92374	up
resistin like alpha	57262	Retnla	13.2543	3.72839	up
radical S-adenosyl methionine domain containing 2	58185	Rsad2	5.07095	2.34226	up
runt related transcription factor 3	12399	Runx3	32.438	5.01961	up
sphingosine-1-phosphate receptor 3	13610	S1pr3	7.698	2.94448	up
serum amyloid A 3	20210	Saa3	45.8915	5.52015	up	Amyloidosis
strawberry notch homolog 2 (Drosophila)	216161	Sbno2	3.33916	1.73948	up
syndecan 4	20971	Sdc4	2.33271	1.22201	up
selectin, platelet	20344	Selp	33.5409	5.06785	up
sema domain, immunoglobulin domain (Ig), short basic domain, secreted, (semaphorin) 3E	20349	Sema3e	2.18203	1.12567	up
serine (or cysteine) peptidase inhibitor, clade A (alpha-1 antiproteinase, antitrypsin), member 3J	238395	Serpina3j	8.0753	3.01352	up
serine (or cysteine) peptidase inhibitor, clade A, member 3N	20716	Serpina3n	13.4447	3.74897	up	Marker of A1 astrocytes
serine (or cysteine) peptidase inhibitor, clade E, member 1	18787	Serpine1	7.57171	2.92062	up	M1 Microglial synthesized leading to A1 astrocyte induction
serine (or cysteine) peptidase inhibitor, clade F, member 2	18816	Serpinf2	18.1226	4.17972	up
serine (or cysteine) peptidase inhibitor, clade G, member 1	12258	Serping1	5.34939	2.41937	up
SH3 and PX domains 2B	268396	Sh3pxd2b	2.16937	1.11728	up
sialic acid binding Ig-like lectin 1, sialoadhesin	20612	Siglec1	8.50989	3.08914	up
SLAM family member 7	75345	Slamf7	42.4333	5.40713	up
solute carrier family 15, member 3	65221	Slc15a3	8.00097	3.00018	up
solute carrier family 25, member 34	384071	Slc25a34	3.36979	1.75266	up	Mitochondrial
solute carrier family 38, member 3	76257	Slc38a3	1.87318	0.905486	up
solute carrier family 43, member 3	58207	Slc43a3	17.2642	4.10971	up
solute carrier family 7 (cationic amino acid transporter, y+ system), member 2	11988	Slc7a2	2.35952	1.23849	up
schlafen 1	20555	Slfn1	65.5474	6.03447	up	g-IFN induced
schlafen 2	20556	Slfn2	9.18558	3.19937	up	g-IFN induced
schlafen 4	20558	Slfn4	33.8201	5.07981	up	g-IFN induced
suppressor of cytokine signaling 3	12702	Socs3	13.6569	3.77155	up
SRY-box containing gene 9	20682	Sox9	2.10039	1.07066	up
secreted phosphoprotein 1	20750	Spp1	3.55387	1.82939	up
small proline-rich protein 1A	20753	Sprr1a	13.0437	3.70528	up
serglycin	19073	Srgn	4.68882	2.22923	up
signal transducer and activator of transcription 3	20848	Stat3	2.31654	1.21197	up
stanniocalcin 2	20856	Stc2	11.2839	3.4962	up
STEAP family member 4	117167	Steap4	20.098	4.32898	up
transporter 1, ATP-binding cassette, sub-family B (MDR/TAP)	21354	Tap1	4.70552	2.23435	up
tissue factor pathway inhibitor 2	21789	Tfpi2	34.1641	5.09441	up
transforming growth factor, beta induced	21810	Tgfbi	5.40944	2.43548	up
transglutaminase 1, K polypeptide	21816	Tgm1	44.4532	5.47422	up	neurodegeneration
transglutaminase 2, C polypeptide	21817	Tgm2	3.28838	1.71738	up	neurodegeneration
Thrombospondin 1	21825	Thbs1	2.43877	1.28615	up	A2 astrocyte
tissue inhibitor of metalloproteinase 1	21857	Timp1	51.6067	5.68949	up
toll-like receptor 8	170744	Tlr8	21.8312	4.44832	up	Innate immunity
transmembrane protein 176A	66058	Tmem176a	5.42108	2.43858	up
transmembrane protein 176B	65963	Tmem176b	3.30102	1.72291	up
tumor necrosis factor, alpha-induced protein 2	21928	Tnfaip2	7.58625	2.92339	up
tumor necrosis factor receptor superfamily, member 1a	21937	Tnfrsf1a	3.42522	1.7762	up	TNF involved in microglial induction of A1 astrocytes
triggering receptor expressed on myeloid cells 1	58217	Trem1	22.6268	4.49996	up
triggering receptor expressed on myeloid cells 2	83433	Trem2	4.77234	2.2547	up
tripartite motif-containing 72	434246	Trim72	3.9134	1.96842	up
TYRO protein tyrosine kinase binding protein	22177	Tyrobp	3.91328	1.96838	up
unc-93 homolog B1 (C. elegans)	54445	Unc93b1	3.57654	1.83857	up
vimentin	22352	Vim	4.70476	2.23412	up
von Willebrand factor A domain containing 1	246228	Vwa1	2.37297	1.24669	up
Von Willebrand factor homolog	22371	Vwf	3.19817	1.67725	up
Z-DNA binding protein 1	58203	Zbp1	18.2712	4.1915	up

## Sheet: Sheet2
C3
C1QB		C1QB
OAS2		OAS2
LIF		LIF
C3AR1		C3AR1
C1QA		C1QA
C1QC		C1QC
IRF7		IRF7
CLEC7A		CLEC7A
PTX3		PTX3
COL15A1		COL15A1
COL1A2		COL1A2
COL1A1		COL1A1
IGF2		IGF2
COL16A1		COL16A1
NLRC5		NLRC5
TREM1		TREM1
CXCL3		CXCL3
CCR7		CCR7
CXCL10		CXCL10
FCER1G		FCER1G
TLR8		TLR8
MRC1		MRC1
FN1		FN1
MSR1		MSR1
CLEC7		CLEC7
APROS1		APROS1
COL3A1		COL3A1
COL1A2		COL1A2
F10		F10
COL3A1		COL3A1
ARPC1B		ARPC1B
ITGA5		ITGA5
HLA-E		HLA-E
ITGAX		ITGAX
FLNC		FLNC
SPP1		SPP1
MSN		MSN
ITGB2		ITGB2
TIMP1		TIMP1
CYBB		CYBB
CYBA		CYBA
FCER1G		FCER1G
FN1		FN1
PRKCG		PRKCG
ATP2A3		ATP2A3
FCER1G		FCER1G
MMP3		MMP3
MMP12		MMP12
TFPI2		TFPI2
TIMP1		TIMP1
MMP14		MMP14
CCR7		CCR7
CSF2RB		CSF2RB
TYROBP		TYROBP
TREM2		TREM2
HLA-E		HLA-E
FCGR2B		FCGR2B
CD72		CD72
FCER1G		FCER1G
FCGR2A		FCGR2A
FCGR3A		FCGR3A
FCGR3B		FCGR3B
FCGR2B		FCGR2B
FCGR2A		FCGR2A
C4A		C4A
C4B		C4B
C3		C3
SERPINF2		SERPINF2
LYZ		LYZ
APOC2		APOC2
,APOD		,APOD
CYBB		CYBB
CYBA		CYBA
ALB		ALB
PTPRC		PTPRC
HLA-A		HLA-A
FLNC		FLNC
CCL5		CCL5
CDKN1A		CDKN1A
CALB1		CALB1
SPP1		SPP1
CHI3L1		CHI3L1
OSMR		OSMR
PROS1		PROS1
F7		F7
F10		F10
ATP6V0D2		ATP6V0D2
TUBA1C		TUBA1C
CYBB		CYBB
TAP1		TAP1
FCER1G		FCER1G
ARPC1B		ARPC1B
TNFRSF1A		TNFRSF1A
COL1A1		COL1A1
SERPINA3		SERPINA3
PRL		PRL
CXCL3		CXCL3
CCL11		CCL11
SERPINE1		SERPINE1
ICAM1		ICAM1
ANXA1		ANXA1
SERPINE1		SERPINE1
PLAT		PLAT
ICAM1		ICAM1
CTSD		CTSD
CYP1B1		CYP1B1
TGM2		TGM2
DDR1		DDR1
FCGR2B		FCGR2B
HLA-DQA1		HLA-DQA1
HLA-DQB1,		HLA-DQB1,
HLA-DRB		HLA-DRB
,FCER1G		,FCER1G
FCGR2A		FCGR2A
CYR61		CYR61
IGFBP7		IGFBP7
GFBP2		GFBP2
OSMR		OSMR
TNFRSF1A		TNFRSF1A
COL1A1		COL1A1
ITGA5,MMP14		ITGA5,MMP14
HLA-DQA1		HLA-DQA1
HLA-DQB1		HLA-DQB1
HLA-DRB5		HLA-DRB5
FCER1G		FCER1G
THBS1		THBS1
HLA-A		HLA-A
PRL		PRL
GFAP		GFAP
DHRS9		DHRS9
FGR		FGR
ARPC1B		ARPC1B
FCGR2A		FCGR2A
S1PR3		S1PR3
CTSD		CTSD
CEBPD		CEBPD
LCN2		LCN2
DHRS9		DHRS9
IFIT3		IFIT3
IFITM3		IFITM3
TAP1		TAP1
FCER1G		FCER1G
APOC2		APOC2
APOD		APOD
ALB		ALB
ATP2A3		ATP2A3
PDE5A		PDE5A
LYZ		LYZ
APOC2		APOC2
APOD		APOD
ARPC1B		ARPC1B
ALB		ALB
HIST1H1C		HIST1H1C
HIST1H1D		HIST1H1D
HLA-DQA1		HLA-DQA1
HLA-DQB1		HLA-DQB1
HLA-DRB5		HLA-DRB5
PTPRC		PTPRC
FCER1G		FCER1G
ARPC1B		ARPC1B
MRC1		MRC1
TYROBP		TYROBP
FCER1G		FCER1G
FCGR2A		FCGR2A
FCGR3A		FCGR3A
FCGR3B		FCGR3B
CDKN1A		CDKN1A
GADD45B		GADD45B
APOC2		APOC2
ABCA1		ABCA1
CSF2RB		CSF2RB
FCGR2B		FCGR2B
C3		C3
ATF3		ATF3
HLA-DQA1		HLA-DQA1
HLA-DQB1		HLA-DQB1
HLA-DRB5		HLA-DRB5
FCER1G		FCER1G
MMP3		MMP3
CXCL10		CXCL10
TIMP1		TIMP1
CCL11		CCL11
FCER1G		FCER1G
IRF7		IRF7
RUNX3		RUNX3
SERPINE1		SERPINE1
FN1		FN1
NCKAP1L		NCKAP1L
KNG1		KNG1
MSN		MSN
IQGAP2		IQGAP2
ARPC1B		ARPC1B
ITGA5		ITGA5
CTSD		CTSD
DDR1		DDR1
FCER1G		FCER1G
CCL5		CCL5
LCN2		LCN2
FCER1G		FCER1G
FCGR2B		FCGR2B
FCER1G		FCER1G
ITGA5		ITGA5
TGM2		TGM2
FCGR2A		FCGR2A
AHNAK		AHNAK
CCR2		CCR2
CSF2RB		CSF2RB
ITGB2		ITGB2
ARG1		ARG1
SAT1		SAT1
FN1		FN1
FLNC		FLNC
ITGB2		ITGB2
MMP3		MMP3
MMP12		MMP12
MMP14		MMP14
ALDH1A2		ALDH1A2
ALDH1L1		ALDH1L1
DHRS9		DHRS9
ITGAX		ITGAX
ITGB2		ITGB2
ICAM1		ICAM1
CYBB		CYBB
FOS		FOS
VIM		VIM
MSN		MSN
CYBB		CYBB
ARPC1B		ARPC1B
ITGA5		ITGA5
GFAP		GFAP
ALDH1L1		ALDH1L1
ALDH1A2		ALDH1A2
DHRS9		DHRS9
CCL11		CCL11
IL1RN		IL1RN
NGFR		NGFR
LIF		LIF
CCL5		CCL5
CXCL10		CXCL10
PLBD1		PLBD1
ARG1		ARG1
BCL2A1		BCL2A1
CSF2RB		CSF2RB
TLR8		TLR8
IL1RN		IL1RN
CYR61		CYR61
F7		F7
F10		F10
FGR		FGR
DDR1		DDR1
CCL5		CCL5
CCL11		CCL11
ICAM1		ICAM1
SOCS3		SOCS3
NGFR		NGFR
ARG1		ARG1
CXCL3		CXCL3
CD74		CD74
HLA-DQA1		HLA-DQA1
HLA-DQB1		HLA-DQB1
HLA-DRB5		HLA-DRB5
FCER1G		FCER1G
DCN		DCN
ITGA5		ITGA5
PTPRC		PTPRC
TAP1		TAP1
ALDH1A2		ALDH1A2
DHRS9		DHRS9
CSF2RB		CSF2RB
CAV2		CAV2
ATP2A3		ATP2A3
PARP3		PARP3
PARP14		PARP14
FGR		FGR
ITGB2		ITGB2
ITGA5		ITGA5
HLA-A		HLA-A
B2M		B2M
FCER1G		FCER1G
F10		F10
BCL3		BCL3
ENO1		ENO1
IL1RN		IL1RN
IL27		IL27
CXCL3		CXCL3
IL1RN		IL1RN
PARP3		PARP3
PARP14		PARP14
CD44		CD44
ARG1		ARG1
CAV1		CAV1
ITGAX		ITGAX
ITGB2		ITGB2
ARPC1B		ARPC1B
ITGA5		ITGA5
HOMER3		HOMER3
SLC1A3		SLC1A3
ARPC1B		ARPC1B
PARP3		PARP3
PARP14		PARP14
IGF2		IGF2
PRKCG		PRKCG
ANPEP		ANPEP
PLA1A		PLA1A
PLBD1		PLBD1
NGFR		NGFR
TNFRSF1A		TNFRSF1A
ITGAX		ITGAX
ITGB2		ITGB2
ITGA5		ITGA5
IRF7		IRF7
ZBP1		ZBP1
CDKN1A		CDKN1A
GADD45B		GADD45B
THBS1		THBS1
MMP3		MMP3
MMP12		MMP12
MMP14		MMP14
SDC4		SDC4
JUNB		JUNB
LIF		LIF
CCL5		CCL5
MSN		MSN
ARPC1B		ARPC1B
CD44		CD44
ITGA5		ITGA5
ZAK		ZAK
TUBA1C		TUBA1C
ITGA5		ITGA5
DHRS9		DHRS9
RSAD2		RSAD2
TUBA1C		TUBA1C
ARPC1B		ARPC1B
CYBB		CYBB
ARPC1B		ARPC1B
CAV1		CAV1
S1PR3		S1PR3
CCL5		CCL5
CXCL3		CXCL3
ITGB2		ITGB2
ITGA5		ITGA5
ITPKB		ITPKB
SOCS3		SOCS3
FCGR2B		FCGR2B
FCGR2A		FCGR2A
TIMP1		TIMP1
CD44		CD44
FOS		FOS
PLBD1		PLBD1
CASP4		CASP4
PRKCG		PRKCG
SAT1		SAT1
CCL5		CCL5
PLAC8		PLAC8
HIST1H1C		HIST1H1C
HIST1H1D		HIST1H1D
NGFR		NGFR
FLNC		FLNC
PTPRC		PTPRC
PDE5A		PDE5A
PRKCG		PRKCG
CDKN1A		CDKN1A
ANPEP		ANPEP
ENO1		ENO1
STAT3		STAT3
ICAM1		ICAM1
CYP1B1		CYP1B1
CEBPD		CEBPD
SOX9		SOX9
NGFR		NGFR
SEMA3E		SEMA3E
NGFR		NGFR
ADAM8		ADAM8
TUBA1C		TUBA1C
ARPC1B		ARPC1B
ITGA5		ITGA5
ADAMTS1		ADAMTS1
ENO1		ENO1
ITPKB		ITPKB
CYP1B1		CYP1B1
ITGA5		ITGA5
PPP1R17		PPP1R17
PLBD1		PLBD1
FOS		FOS
SOCS3		SOCS3
ARPC1B		ARPC1B
ITGA5		ITGA5
CAV1		CAV1
KNG1		KNG1
TNFRSF1A		TNFRSF1A
BCL2A1		BCL2A1
STAT3		STAT3
CSF2RB		CSF2RB
THBS1		THBS1
CD74		CD74
DHRS9		DHRS9
PDE5A		PDE5A
CSF2RB		CSF2RB
PLBD1		PLBD1
CAV1		CAV1
TUBA1C		TUBA1C
CYP1B1		CYP1B1
NGFR		NGFR
CXCL10		CXCL10
ZAK		ZAK
FCER1G		FCER1G
TNFRSF1A		TNFRSF1A
CTSD		CTSD
CASP4		CASP4
TGM2		TGM2
STAT3		STAT3
LIF		LIF
CXCL10		CXCL10
IRF7		IRF7
STAT3		STAT3
ARPC1B		ARPC1B
ITGA5		ITGA5
PTPRC		PTPRC
SPP1		SPP1
CYP1B1		CYP1B1
IL1RN		IL1RN
TNFRSF1A		TNFRSF1A
PLBD1		PLBD1
STAT3		STAT3
CDKN1A		CDKN1A
CDKN1A		CDKN1A
FCER1G		FCER1G
FOS		FOS
JUNB		JUNB
PRKCG		PRKCG
MSN		MSN
ARPC1B		ARPC1B
STAT3		STAT3
LIF		LIF
S1PR3		S1PR3
CASP4		CASP4
FOS		FOS
SOCS3		SOCS3
PTPRC		PTPRC
CDKN1A		CDKN1A
ITGA5		ITGA5
BCL2A1		BCL2A1
CEBPD		CEBPD
FCGR2B		FCGR2B
CYP1B1		CYP1B1
STAT3		STAT3
S1PR3		S1PR3
PDE5A		PDE5A
PRKCG		PRKCG
ALDH1A2		ALDH1A2
ALDH1L1		ALDH1L1
CYP1B1		CYP1B1
PRKCG		PRKCG
CCL11		CCL11
PRKCG		PRKCG
FOS		FOS
PRKCG		PRKCG
CDKN1A		CDKN1A
CDKN1A		CDKN1A
CYP1B1		CYP1B1
ITGA5		ITGA5
CDKN1A		CDKN1A
TUBA1C		TUBA1C
PRKCG		PRKCG
FOS		FOS
PRKCG		PRKCG
ATP2A3		ATP2A3
PDE5A		PDE5A
STAT3		STAT3
NGFR		NGFR
CYP1B1		CYP1B1
SOCS3		SOCS3
PTPRC		PTPRC
CDKN1A		CDKN1A
GADD45B		GADD45B
CDKN1A		CDKN1A
FOS		FOS
PLBD1		PLBD1
GABRA2		GABRA2
STAT3		STAT3
PRKCG		PRKCG
