# Supplementary material for: Ablation of polyamine catabolic enzymes provokes Purkinje cell damage, neuroinflammation, and severe ataxia
Source: J Neuroinflammation. 2020 Oct 14;17:301. doi: 10.1186/s12974-020-01955-6 (PMC7559641; doi:10.1186/s12974-020-01955-6)
Supplement: Supplementary file 3 — Additional file 1. [file 12974_2020_1955_MOESM1_ESM.zip › Data set 2. Pathways.xlsx]

## Sheet: Sheet0
Ingenuity Canonical Pathways	AnalysisName	-log(p-value)	Ratio	z-score	number of molecules		Molecules
Complement System	gene list with FC+-1.5 up and down combined	1.49E01	3.61E-01	1.265	13	C3C1QBITGAXITGB2C1RCFHC3AR1C1QAC1QCC4A/C4BMASP2C1SSERPING1	C3,C1QB,ITGAX,ITGB2,C1R,CFH,C3AR1,C1QA,C1QC,C4A/C4B,MASP2,C1S,SERPING1
Complement System	FC list with outliar samples removed _ 071816 - 2016-07-18 10:52 AM	1.42E01	3.33E-01	1.000	12	C1QCC4A/C4BC3MASP2C1QBITGAXITGB2C1RSERPING1CFHC3AR1C1QA	C1QC,C4A/C4B,C3,MASP2,C1QB,ITGAX,ITGB2,C1R,SERPING1,CFH,C3AR1,C1QA
Granulocyte Adhesion and Diapedesis	gene list with FC+-1.5 up and down combined	1.15E01	1.15E-01	NaN	19	CCL5TNFRSF1ACXCL10MMP12MSNCCL11ITGB2CXCL2MMP3IL1RNSELPNGFRCXCL13CXCL16SDC4CXCL3ICAM1ITGA5MMP14	CCL5,TNFRSF1A,CXCL10,MMP12,MSN,CCL11,ITGB2,CXCL2,MMP3,IL1RN,SELP,NGFR,CXCL13,CXCL16,SDC4,CXCL3,ICAM1,ITGA5,MMP14
Granulocyte Adhesion and Diapedesis	FC list with outliar samples removed _ 071816 - 2016-07-18 10:52 AM	6.11E00	7.27E-02	NaN	12	CXCL6MMP3IL1RNTNFRSF1AMMP12MSNCXCL16ITGB2SDC4CCL11MMP13ICAM1	CXCL6,MMP3,IL1RN,TNFRSF1A,MMP12,MSN,CXCL16,ITGB2,SDC4,CCL11,MMP13,ICAM1
Acute Phase Response Signaling	gene list with FC+-1.5 up and down combined	1.14E01	1.13E-01	3.051	19	C3SOCS3TNFRSF1ACPSERPINA3C1ROSMRFOSSTAT3C4A/C4BFN1IL1RNNGFRSERPINF2VWFSERPINE1C1SSERPING1ALB	C3,SOCS3,TNFRSF1A,CP,SERPINA3,C1R,OSMR,FOS,STAT3,C4A/C4B,FN1,IL1RN,NGFR,SERPINF2,VWF,SERPINE1,C1S,SERPING1,ALB
Acute Phase Response Signaling	FC list with outliar samples removed _ 071816 - 2016-07-18 10:52 AM	8.71E00	8.93E-02	2.111	15	C3SOCS3TNFRSF1ACPSERPINA3C1ROSMRSTAT3C4A/C4BFN1IL1RNSERPINA1VWFSERPING1ALB	C3,SOCS3,TNFRSF1A,CP,SERPINA3,C1R,OSMR,STAT3,C4A/C4B,FN1,IL1RN,SERPINA1,VWF,SERPING1,ALB
Agranulocyte Adhesion and Diapedesis	gene list with FC+-1.5 up and down combined	1.11E01	1.09E-01	NaN	19	CCL5TNFRSF1ACXCL10MMP12MSNCCL11ITGB2CXCL2MMP3FN1IL1RNSELPCXCL13CXCL16SDC4CXCL3ICAM1ITGA5MMP14	CCL5,TNFRSF1A,CXCL10,MMP12,MSN,CCL11,ITGB2,CXCL2,MMP3,FN1,IL1RN,SELP,CXCL13,CXCL16,SDC4,CXCL3,ICAM1,ITGA5,MMP14
Agranulocyte Adhesion and Diapedesis	FC list with outliar samples removed _ 071816 - 2016-07-18 10:52 AM	6.68E00	7.43E-02	NaN	13	TNFRSF1AMMP12MSNCCL11ITGB2MMP13CXCL6MMP3FN1IL1RNCXCL16SDC4ICAM1	TNFRSF1A,MMP12,MSN,CCL11,ITGB2,MMP13,CXCL6,MMP3,FN1,IL1RN,CXCL16,SDC4,ICAM1
Dendritic Cell Maturation	gene list with FC+-1.5 up and down combined	1.08E01	1.04E-01	4.123	19	CCR7TNFRSF1AHLA-DQA1HLA-DQB1COL3A1COL1A2B2MCOL1A1FCER1GTREM2FCGR2AHLA-AFCGR2BIL1RNNGFRTYROBPHLA-DRB5ICAM1FCGR3A/FCGR3B	CCR7,TNFRSF1A,HLA-DQA1,HLA-DQB1,COL3A1,COL1A2,B2M,COL1A1,FCER1G,TREM2,FCGR2A,HLA-A,FCGR2B,IL1RN,NGFR,TYROBP,HLA-DRB5,ICAM1,FCGR3A/FCGR3B
Dendritic Cell Maturation	FC list with outliar samples removed _ 071816 - 2016-07-18 10:52 AM	9.16E00	8.79E-02	3.207	16	TNFRSF1AHLA-DQA1HLA-DQB1COL3A1B2MCOL1A1FCER1GTREM2FCGR2AHLA-DRAHLA-AFCGR2BIL1RNTYROBPHLA-DRB5ICAM1	TNFRSF1A,HLA-DQA1,HLA-DQB1,COL3A1,B2M,COL1A1,FCER1G,TREM2,FCGR2A,HLA-DRA,HLA-A,FCGR2B,IL1RN,TYROBP,HLA-DRB5,ICAM1
Atherosclerosis Signaling	gene list with FC+-1.5 up and down combined	1.06E01	1.29E-01	NaN	16	CCR2APODCOL3A1COL1A2MSR1CCL11COL1A1ITGB2LYZMMP3APOC2IL1RNSELPPLBD1ICAM1ALB	CCR2,APOD,COL3A1,COL1A2,MSR1,CCL11,COL1A1,ITGB2,LYZ,MMP3,APOC2,IL1RN,SELP,PLBD1,ICAM1,ALB
Atherosclerosis Signaling	FC list with outliar samples removed _ 071816 - 2016-07-18 10:52 AM	1.17E01	1.29E-01	NaN	16	CCR2APODCOL3A1MSR1CCL11COL1A1ITGB2MMP13LYZMMP3IL1RNSERPINA1ABHD3PLBD1ICAM1ALB	CCR2,APOD,COL3A1,MSR1,CCL11,COL1A1,ITGB2,MMP13,LYZ,MMP3,IL1RN,SERPINA1,ABHD3,PLBD1,ICAM1,ALB
LXR/RXR Activation	gene list with FC+-1.5 up and down combined	7.7E00	1.07E-01	0.000	13	C3TNFRSF1AAPODABCA1MSR1LYZC4A/C4BAPOC2IL1RNNGFRKNG1SERPINF2ALB	C3,TNFRSF1A,APOD,ABCA1,MSR1,LYZ,C4A/C4B,APOC2,IL1RN,NGFR,KNG1,SERPINF2,ALB
LXR/RXR Activation	FC list with outliar samples removed _ 071816 - 2016-07-18 10:52 AM	6.61E00	9.09E-02	-0.632	11	LYZC4A/C4BIL1RNC3TNFRSF1AAPODKNG1ABCA1SERPINA1MSR1ALB	LYZ,C4A/C4B,IL1RN,C3,TNFRSF1A,APOD,KNG1,ABCA1,SERPINA1,MSR1,ALB
Coagulation System	gene list with FC+-1.5 up and down combined	7.57E00	2.29E-01	-0.707	8	PROS1KNG1F7SERPINF2F10VWFSERPINE1PLAT	PROS1,KNG1,F7,SERPINF2,F10,VWF,SERPINE1,PLAT
Coagulation System	FC list with outliar samples removed _ 071816 - 2016-07-18 10:52 AM	6.77E00	2E-01	0.378	7	PROS1KNG1F7SERPINA1F10VWFPLAT	PROS1,KNG1,F7,SERPINA1,F10,VWF,PLAT
Antigen Presentation Pathway	gene list with FC+-1.5 up and down combined	7.36E00	2.16E-01	NaN	8	HLA-EHLA-ACD74HLA-DQA1NLRC5HLA-DRB5B2MTAP1	HLA-E,HLA-A,CD74,HLA-DQA1,NLRC5,HLA-DRB5,B2M,TAP1
Antigen Presentation Pathway	FC list with outliar samples removed _ 071816 - 2016-07-18 10:52 AM	7.95E00	2.16E-01	NaN	8	HLA-EHLA-ACD74HLA-DQA1NLRC5HLA-DRB5B2MHLA-DRA	HLA-E,HLA-A,CD74,HLA-DQA1,NLRC5,HLA-DRB5,B2M,HLA-DRA
Role of Pattern Recognition Receptors in Recognition of Bacteria and Viruses	gene list with FC+-1.5 up and down combined	7.28E00	9.92E-02	1.890	13	C3CCL5C1QBOAS2LIFC3AR1C1QATLR8C1QCIRF7CLEC7APTX3PRKCG	C3,CCL5,C1QB,OAS2,LIF,C3AR1,C1QA,TLR8,C1QC,IRF7,CLEC7A,PTX3,PRKCG
Role of Pattern Recognition Receptors in Recognition of Bacteria and Viruses	FC list with outliar samples removed _ 071816 - 2016-07-18 10:52 AM	4.52E00	6.87E-02	1.342	9	TLR8C1QCC3C1QBOAS2CLEC7AC3AR1C1QAPRKCG	TLR8,C1QC,C3,C1QB,OAS2,CLEC7A,C3AR1,C1QA,PRKCG
Hepatic Fibrosis / Hepatic Stellate Cell Activation	gene list with FC+-1.5 up and down combined	7.25E00	8.29E-02	NaN	15	CCR7CCL5COL15A1TNFRSF1ACOL3A1COL1A2COL1A1IGF2FN1COL16A1NGFRCXCL3TIMP1SERPINE1ICAM1	CCR7,CCL5,COL15A1,TNFRSF1A,COL3A1,COL1A2,COL1A1,IGF2,FN1,COL16A1,NGFR,CXCL3,TIMP1,SERPINE1,ICAM1
Hepatic Fibrosis / Hepatic Stellate Cell Activation	FC list with outliar samples removed _ 071816 - 2016-07-18 10:52 AM	4.9E00	6.08E-02	NaN	11	IGFBP4FN1COL15A1TNFRSF1ACOL3A1COL4A5COL1A1TIMP1MMP13ICAM1IGF2	IGFBP4,FN1,COL15A1,TNFRSF1A,COL3A1,COL4A5,COL1A1,TIMP1,MMP13,ICAM1,IGF2
TREM1 Signaling	gene list with FC+-1.5 up and down combined	7.24E00	1.43E-01	3.162	10	TLR8STAT3FCGR2BNLRC5TYROBPITGAXTREM1CXCL3ICAM1ITGA5	TLR8,STAT3,FCGR2B,NLRC5,TYROBP,ITGAX,TREM1,CXCL3,ICAM1,ITGA5
TREM1 Signaling	FC list with outliar samples removed _ 071816 - 2016-07-18 10:52 AM	4.68E00	1E-01	2.646	7	TLR8STAT3FCGR2BNLRC5TYROBPITGAXICAM1	TLR8,STAT3,FCGR2B,NLRC5,TYROBP,ITGAX,ICAM1
Communication between Innate and Adaptive Immune Cells	gene list with FC+-1.5 up and down combined	6.57E00	1.22E-01	NaN	10	CCR7TLR8HLA-EIL1RNHLA-ACCL5CXCL10HLA-DRB5B2MFCER1G	CCR7,TLR8,HLA-E,IL1RN,HLA-A,CCL5,CXCL10,HLA-DRB5,B2M,FCER1G
Communication between Innate and Adaptive Immune Cells	FC list with outliar samples removed _ 071816 - 2016-07-18 10:52 AM	5.19E00	9.76E-02	NaN	8	TLR8HLA-EIL1RNHLA-AHLA-DRB5B2MFCER1GHLA-DRA	TLR8,HLA-E,IL1RN,HLA-A,HLA-DRB5,B2M,FCER1G,HLA-DRA
phagosome formation	gene list with FC+-1.5 up and down combined	6.09E00	9.57E-02	NaN	11	TLR8MRC1FN1FCGR2BMSR1FCER1GITGA5CLEC7AFCGR2AFCGR3A/FCGR3BPRKCG	TLR8,MRC1,FN1,FCGR2B,MSR1,FCER1G,ITGA5,CLEC7A,FCGR2A,FCGR3A/FCGR3B,PRKCG
phagosome formation	FC list with outliar samples removed _ 071816 - 2016-07-18 10:52 AM	4.97E00	7.83E-02	NaN	9	TLR8MRC1FN1FCGR2BMSR1FCER1GCLEC7AFCGR2APRKCG	TLR8,MRC1,FN1,FCGR2B,MSR1,FCER1G,CLEC7A,FCGR2A,PRKCG
Intrinsic Prothrombin Activation Pathway	gene list with FC+-1.5 up and down combined	5.62E00	2.14E-01	1.342	6	PROS1KNG1COL3A1COL1A2F10COL1A1	PROS1,KNG1,COL3A1,COL1A2,F10,COL1A1
Intrinsic Prothrombin Activation Pathway	FC list with outliar samples removed _ 071816 - 2016-07-18 10:52 AM	4.72E00	1.79E-01	1.000	5	PROS1KNG1COL3A1F10COL1A1	PROS1,KNG1,COL3A1,F10,COL1A1
Cdc42 Signaling	gene list with FC+-1.5 up and down combined	5.59E00	8.53E-02	2.236	11	FOSHLA-EHLA-AHLA-DQA1HLA-DQB1HLA-DRB5B2MIQGAP2FCER1GARPC1BITGA5	FOS,HLA-E,HLA-A,HLA-DQA1,HLA-DQB1,HLA-DRB5,B2M,IQGAP2,FCER1G,ARPC1B,ITGA5
Cdc42 Signaling	FC list with outliar samples removed _ 071816 - 2016-07-18 10:52 AM	5.43E00	7.75E-02	NaN	10	HLA-EHLA-AHLA-DQA1HLA-DQB1HLA-DRB5B2MIQGAP2FCER1GARPC1BHLA-DRA	HLA-E,HLA-A,HLA-DQA1,HLA-DQB1,HLA-DRB5,B2M,IQGAP2,FCER1G,ARPC1B,HLA-DRA
Graft-versus-Host Disease Signaling	gene list with FC+-1.5 up and down combined	5.55E00	1.59E-01	NaN	7	HLA-EIL1RNHLA-AHLA-DQA1HLA-DQB1HLA-DRB5FCER1G	HLA-E,IL1RN,HLA-A,HLA-DQA1,HLA-DQB1,HLA-DRB5,FCER1G
Graft-versus-Host Disease Signaling	FC list with outliar samples removed _ 071816 - 2016-07-18 10:52 AM	7.32E00	1.82E-01	NaN	8	HLA-EIL1RNHLA-AHLA-DQA1HLA-DQB1HLA-DRB5FCER1GHLA-DRA	HLA-E,IL1RN,HLA-A,HLA-DQA1,HLA-DQB1,HLA-DRB5,FCER1G,HLA-DRA
Allograft Rejection Signaling	gene list with FC+-1.5 up and down combined	5.29E00	1.46E-01	NaN	7	HLA-EHLA-AHLA-DQA1HLA-DQB1HLA-DRB5B2MFCER1G	HLA-E,HLA-A,HLA-DQA1,HLA-DQB1,HLA-DRB5,B2M,FCER1G
Allograft Rejection Signaling	FC list with outliar samples removed _ 071816 - 2016-07-18 10:52 AM	7.01E00	1.67E-01	NaN	8	HLA-EHLA-AHLA-DQA1HLA-DQB1HLA-DRB5B2MFCER1GHLA-DRA	HLA-E,HLA-A,HLA-DQA1,HLA-DQB1,HLA-DRB5,B2M,FCER1G,HLA-DRA
Caveolar-mediated Endocytosis Signaling	gene list with FC+-1.5 up and down combined	5.1E00	1.13E-01	NaN	8	CAV1HLA-AITGAXFLNCB2MITGB2ITGA5ALB	CAV1,HLA-A,ITGAX,FLNC,B2M,ITGB2,ITGA5,ALB
Caveolar-mediated Endocytosis Signaling	FC list with outliar samples removed _ 071816 - 2016-07-18 10:52 AM	3.67E00	8.45E-02	NaN	6	HLA-AITGAXFLNCB2MITGB2ALB	HLA-A,ITGAX,FLNC,B2M,ITGB2,ALB
OX40 Signaling Pathway	gene list with FC+-1.5 up and down combined	4.94E00	1.3E-01	NaN	7	HLA-EHLA-AHLA-DQA1HLA-DQB1HLA-DRB5B2MFCER1G	HLA-E,HLA-A,HLA-DQA1,HLA-DQB1,HLA-DRB5,B2M,FCER1G
OX40 Signaling Pathway	FC list with outliar samples removed _ 071816 - 2016-07-18 10:52 AM	6.6E00	1.48E-01	NaN	8	HLA-EHLA-AHLA-DQA1HLA-DQB1HLA-DRB5B2MFCER1GHLA-DRA	HLA-E,HLA-A,HLA-DQA1,HLA-DQB1,HLA-DRB5,B2M,FCER1G,HLA-DRA
Altered T Cell and B Cell Signaling in Rheumatoid Arthritis	gene list with FC+-1.5 up and down combined	4.68E00	9.88E-02	NaN	8	TLR8IL1RNCXCL13HLA-DQA1HLA-DQB1HLA-DRB5FCER1GSPP1	TLR8,IL1RN,CXCL13,HLA-DQA1,HLA-DQB1,HLA-DRB5,FCER1G,SPP1
Altered T Cell and B Cell Signaling in Rheumatoid Arthritis	FC list with outliar samples removed _ 071816 - 2016-07-18 10:52 AM	5.23E00	9.88E-02	NaN	8	TLR8IL1RNHLA-DQA1HLA-DQB1HLA-DRB5FCER1GSPP1HLA-DRA	TLR8,IL1RN,HLA-DQA1,HLA-DQB1,HLA-DRB5,FCER1G,SPP1,HLA-DRA
Type I Diabetes Mellitus Signaling	gene list with FC+-1.5 up and down combined	4.66E00	8.49E-02	1.000	9	HLA-EHLA-ANGFRSOCS3TNFRSF1AHLA-DQA1HLA-DQB1HLA-DRB5FCER1G	HLA-E,HLA-A,NGFR,SOCS3,TNFRSF1A,HLA-DQA1,HLA-DQB1,HLA-DRB5,FCER1G
Type I Diabetes Mellitus Signaling	FC list with outliar samples removed _ 071816 - 2016-07-18 10:52 AM	5.26E00	8.49E-02	NaN	9	HLA-EHLA-ASOCS3TNFRSF1AHLA-DQA1HLA-DQB1HLA-DRB5FCER1GHLA-DRA	HLA-E,HLA-A,SOCS3,TNFRSF1A,HLA-DQA1,HLA-DQB1,HLA-DRB5,FCER1G,HLA-DRA
Autoimmune Thyroid Disease Signaling	gene list with FC+-1.5 up and down combined	4.55E00	1.43E-01	NaN	6	HLA-EHLA-AHLA-DQA1HLA-DQB1HLA-DRB5FCER1G	HLA-E,HLA-A,HLA-DQA1,HLA-DQB1,HLA-DRB5,FCER1G
Autoimmune Thyroid Disease Signaling	FC list with outliar samples removed _ 071816 - 2016-07-18 10:52 AM	6.2E00	1.67E-01	NaN	7	HLA-EHLA-AHLA-DQA1HLA-DQB1HLA-DRB5FCER1GHLA-DRA	HLA-E,HLA-A,HLA-DQA1,HLA-DQB1,HLA-DRB5,FCER1G,HLA-DRA
Leukocyte Extravasation Signaling	gene list with FC+-1.5 up and down combined	4.37E00	5.85E-02	2.111	12	MMP3MMP12MSNITGB2TIMP1ICAM1CYBBCYBACD44ITGA5MMP14PRKCG	MMP3,MMP12,MSN,ITGB2,TIMP1,ICAM1,CYBB,CYBA,CD44,ITGA5,MMP14,PRKCG
Leukocyte Extravasation Signaling	FC list with outliar samples removed _ 071816 - 2016-07-18 10:52 AM	4.39E00	5.37E-02	1.897	11	MMP3MMP12MSNITGB2TIMP1MMP13ICAM1CYBBCYBACD44PRKCG	MMP3,MMP12,MSN,ITGB2,TIMP1,MMP13,ICAM1,CYBB,CYBA,CD44,PRKCG
T Helper Cell Differentiation	gene list with FC+-1.5 up and down combined	4.32E00	1.04E-01	NaN	7	STAT3NGFRTNFRSF1AHLA-DQA1HLA-DQB1HLA-DRB5FCER1G	STAT3,NGFR,TNFRSF1A,HLA-DQA1,HLA-DQB1,HLA-DRB5,FCER1G
T Helper Cell Differentiation	FC list with outliar samples removed _ 071816 - 2016-07-18 10:52 AM	4.8E00	1.04E-01	NaN	7	STAT3TNFRSF1AHLA-DQA1HLA-DQB1HLA-DRB5FCER1GHLA-DRA	STAT3,TNFRSF1A,HLA-DQA1,HLA-DQB1,HLA-DRB5,FCER1G,HLA-DRA
Role of Macrophages, Fibroblasts and Endothelial Cells in Rheumatoid Arthritis	gene list with FC+-1.5 up and down combined	3.93E00	4.67E-02	NaN	14	CEBPDCCL5SOCS3TNFRSF1AFOSTLR8MMP3STAT3FN1IL1RNNGFRICAM1PRKCGFCGR3A/FCGR3B	CEBPD,CCL5,SOCS3,TNFRSF1A,FOS,TLR8,MMP3,STAT3,FN1,IL1RN,NGFR,ICAM1,PRKCG,FCGR3A/FCGR3B
Role of Macrophages, Fibroblasts and Endothelial Cells in Rheumatoid Arthritis	FC list with outliar samples removed _ 071816 - 2016-07-18 10:52 AM	2.97E00	3.67E-02	NaN	11	TLR8MMP3STAT3FN1IL1RNCEBPDSOCS3TNFRSF1AMMP13ICAM1PRKCG	TLR8,MMP3,STAT3,FN1,IL1RN,CEBPD,SOCS3,TNFRSF1A,MMP13,ICAM1,PRKCG
Calcium-induced T Lymphocyte Apoptosis	gene list with FC+-1.5 up and down combined	3.75E00	1.03E-01	NaN	6	ATP2A3HLA-DQA1HLA-DQB1HLA-DRB5FCER1GPRKCG	ATP2A3,HLA-DQA1,HLA-DQB1,HLA-DRB5,FCER1G,PRKCG
Calcium-induced T Lymphocyte Apoptosis	FC list with outliar samples removed _ 071816 - 2016-07-18 10:52 AM	5.22E00	1.21E-01	NaN	7	ATP2A3HLA-DQA1HLA-DQB1HLA-DRB5FCER1GHLA-DRAPRKCG	ATP2A3,HLA-DQA1,HLA-DQB1,HLA-DRB5,FCER1G,HLA-DRA,PRKCG
Inhibition of Matrix Metalloproteases	gene list with FC+-1.5 up and down combined	3.7E00	1.32E-01	NaN	5	MMP3MMP12TFPI2TIMP1MMP14	MMP3,MMP12,TFPI2,TIMP1,MMP14
Inhibition of Matrix Metalloproteases	FC list with outliar samples removed _ 071816 - 2016-07-18 10:52 AM	2.96E00	1.05E-01	NaN	4	MMP3MMP12TIMP1MMP13	MMP3,MMP12,TIMP1,MMP13
Crosstalk between Dendritic Cells and Natural Killer Cells	gene list with FC+-1.5 up and down combined	3.53E00	7.87E-02	NaN	7	CCR7HLA-EHLA-ACSF2RBTYROBPHLA-DRB5TREM2	CCR7,HLA-E,HLA-A,CSF2RB,TYROBP,HLA-DRB5,TREM2
Crosstalk between Dendritic Cells and Natural Killer Cells	FC list with outliar samples removed _ 071816 - 2016-07-18 10:52 AM	4E00	7.87E-02	NaN	7	HLA-EHLA-ACSF2RBTYROBPHLA-DRB5TREM2HLA-DRA	HLA-E,HLA-A,CSF2RB,TYROBP,HLA-DRB5,TREM2,HLA-DRA
Systemic Lupus Erythematosus Signaling	gene list with FC+-1.5 up and down combined	3.51E00	5.07E-02	NaN	11	FOSHLA-EIL1RNHLA-AFCGR2BCD72KNG1PTPRCFCER1GFCGR2AFCGR3A/FCGR3B	FOS,HLA-E,IL1RN,HLA-A,FCGR2B,CD72,KNG1,PTPRC,FCER1G,FCGR2A,FCGR3A/FCGR3B
Systemic Lupus Erythematosus Signaling	FC list with outliar samples removed _ 071816 - 2016-07-18 10:52 AM	2.88E00	4.15E-02	NaN	9	HLA-EIL1RNHLA-AFCGR2BKNG1PTPRCFCER1GCD22FCGR2A	HLA-E,IL1RN,HLA-A,FCGR2B,KNG1,PTPRC,FCER1G,CD22,FCGR2A
IL-10 Signaling	gene list with FC+-1.5 up and down combined	3.37E00	8.82E-02	NaN	6	FOSSTAT3IL1RNFCGR2BSOCS3FCGR2A	FOS,STAT3,IL1RN,FCGR2B,SOCS3,FCGR2A
IL-10 Signaling	FC list with outliar samples removed _ 071816 - 2016-07-18 10:52 AM	2.86E00	7.35E-02	NaN	5	STAT3IL1RNFCGR2BSOCS3FCGR2A	STAT3,IL1RN,FCGR2B,SOCS3,FCGR2A
FXR/RXR Activation	gene list with FC+-1.5 up and down combined	3.35E00	6.4E-02	NaN	8	C4A/C4BAPOC2IL1RNC3APODKNG1SERPINF2ALB	C4A/C4B,APOC2,IL1RN,C3,APOD,KNG1,SERPINF2,ALB
FXR/RXR Activation	FC list with outliar samples removed _ 071816 - 2016-07-18 10:52 AM	3.1E00	5.6E-02	NaN	7	C4A/C4BIL1RNC3APODKNG1SERPINA1ALB	C4A/C4B,IL1RN,C3,APOD,KNG1,SERPINA1,ALB
Production of Nitric Oxide and Reactive Oxygen Species in Macrophages	gene list with FC+-1.5 up and down combined	3.33E00	5.21E-02	1.897	10	FOSLYZAPOC2NGFRTNFRSF1AAPODCYBBCYBAALBPRKCG	FOS,LYZ,APOC2,NGFR,TNFRSF1A,APOD,CYBB,CYBA,ALB,PRKCG
Production of Nitric Oxide and Reactive Oxygen Species in Macrophages	FC list with outliar samples removed _ 071816 - 2016-07-18 10:52 AM	2.63E00	4.17E-02	0.707	8	LYZTNFRSF1AAPODSERPINA1CYBBCYBAALBPRKCG	LYZ,TNFRSF1A,APOD,SERPINA1,CYBB,CYBA,ALB,PRKCG
B Cell Development	gene list with FC+-1.5 up and down combined	3.25E00	1.48E-01	NaN	4	HLA-DQA1HLA-DQB1HLA-DRB5PTPRC	HLA-DQA1,HLA-DQB1,HLA-DRB5,PTPRC
B Cell Development	FC list with outliar samples removed _ 071816 - 2016-07-18 10:52 AM	4.8E00	1.85E-01	NaN	5	HLA-DQA1HLA-DQB1HLA-DRB5PTPRCHLA-DRA	HLA-DQA1,HLA-DQB1,HLA-DRB5,PTPRC,HLA-DRA
Virus Entry via Endocytic Pathways	gene list with FC+-1.5 up and down combined	3.18E00	6.86E-02	NaN	7	CAV1HLA-AFLNCB2MITGB2ITGA5PRKCG	CAV1,HLA-A,FLNC,B2M,ITGB2,ITGA5,PRKCG
Virus Entry via Endocytic Pathways	FC list with outliar samples removed _ 071816 - 2016-07-18 10:52 AM	2.1E00	4.9E-02	NaN	5	HLA-AFLNCB2MITGB2PRKCG	HLA-A,FLNC,B2M,ITGB2,PRKCG
VDR/RXR Activation	gene list with FC+-1.5 up and down combined	3.08E00	7.79E-02	1.000	6	CCL5CXCL10CDKN1ACALB1SPP1PRKCG	CCL5,CXCL10,CDKN1A,CALB1,SPP1,PRKCG
VDR/RXR Activation	FC list with outliar samples removed _ 071816 - 2016-07-18 10:52 AM	1.85E00	5.19E-02	NaN	4	CDKN1ACALB1SPP1PRKCG	CDKN1A,CALB1,SPP1,PRKCG
Oncostatin M Signaling	gene list with FC+-1.5 up and down combined	2.86E00	1.18E-01	2.000	4	MMP3STAT3CHI3L1OSMR	MMP3,STAT3,CHI3L1,OSMR
Oncostatin M Signaling	FC list with outliar samples removed _ 071816 - 2016-07-18 10:52 AM	4.29E00	1.47E-01	2.236	5	MMP3STAT3CHI3L1MMP13OSMR	MMP3,STAT3,CHI3L1,MMP13,OSMR
Extrinsic Prothrombin Activation Pathway	gene list with FC+-1.5 up and down combined	2.85E00	1.88E-01	NaN	3	PROS1F7F10	PROS1,F7,F10
Extrinsic Prothrombin Activation Pathway	FC list with outliar samples removed _ 071816 - 2016-07-18 10:52 AM	3.07E00	1.88E-01	NaN	3	PROS1F7F10	PROS1,F7,F10
phagosome maturation	gene list with FC+-1.5 up and down combined	2.8E00	5.93E-02	NaN	7	ATP6V0D2HLA-AHLA-DRB5B2MTUBA1CCYBBTAP1	ATP6V0D2,HLA-A,HLA-DRB5,B2M,TUBA1C,CYBB,TAP1
phagosome maturation	FC list with outliar samples removed _ 071816 - 2016-07-18 10:52 AM	3.24E00	5.93E-02	NaN	7	ATP6V0D2HLA-AHLA-DRB5B2MTUBA1CCYBBHLA-DRA	ATP6V0D2,HLA-A,HLA-DRB5,B2M,TUBA1C,CYBB,HLA-DRA
CD28 Signaling in T Helper Cells	gene list with FC+-1.5 up and down combined	2.68E00	5.65E-02	NaN	7	FOSHLA-DQA1HLA-DQB1HLA-DRB5PTPRCFCER1GARPC1B	FOS,HLA-DQA1,HLA-DQB1,HLA-DRB5,PTPRC,FCER1G,ARPC1B
CD28 Signaling in T Helper Cells	FC list with outliar samples removed _ 071816 - 2016-07-18 10:52 AM	3.12E00	5.65E-02	NaN	7	HLA-DQA1HLA-DQB1HLA-DRB5PTPRCFCER1GARPC1BHLA-DRA	HLA-DQA1,HLA-DQB1,HLA-DRB5,PTPRC,FCER1G,ARPC1B,HLA-DRA
Putrescine Degradation III	gene list with FC+-1.5 up and down combined	2.62E00	1.58E-01	NaN	3	ALDH1A2ALDH1L1SAT1	ALDH1A2,ALDH1L1,SAT1
Putrescine Degradation III	FC list with outliar samples removed _ 071816 - 2016-07-18 10:52 AM	1.67E00	1.05E-01	NaN	2	ALDH1L1SAT1	ALDH1L1,SAT1
IL-6 Signaling	gene list with FC+-1.5 up and down combined	2.62E00	5.51E-02	1.890	7	FOSSTAT3IL1RNNGFRSOCS3TNFRSF1ACOL1A1	FOS,STAT3,IL1RN,NGFR,SOCS3,TNFRSF1A,COL1A1
IL-6 Signaling	FC list with outliar samples removed _ 071816 - 2016-07-18 10:52 AM	1.72E00	3.94E-02	1.342	5	STAT3IL1RNSOCS3TNFRSF1ACOL1A1	STAT3,IL1RN,SOCS3,TNFRSF1A,COL1A1
Neuroprotective Role of THOP1 in Alzheimer's Disease	gene list with FC+-1.5 up and down combined	2.6E00	1E-01	NaN	4	HLA-EHLA-AKNG1SERPINA3	HLA-E,HLA-A,KNG1,SERPINA3
Neuroprotective Role of THOP1 in Alzheimer's Disease	FC list with outliar samples removed _ 071816 - 2016-07-18 10:52 AM	2.88E00	1E-01	NaN	4	HLA-EHLA-AKNG1SERPINA3	HLA-E,HLA-A,KNG1,SERPINA3
Glucocorticoid Receptor Signaling	gene list with FC+-1.5 up and down combined	2.56E00	3.87E-02	NaN	11	FOSSTAT3IL1RNCCL5PRLCDKN1ACXCL3CCL11SERPINE1ICAM1ANXA1	FOS,STAT3,IL1RN,CCL5,PRL,CDKN1A,CXCL3,CCL11,SERPINE1,ICAM1,ANXA1
Glucocorticoid Receptor Signaling	FC list with outliar samples removed _ 071816 - 2016-07-18 10:52 AM	1.25E00	2.46E-02	NaN	7	STAT3IL1RNPRLCDKN1ACCL11ICAM1ANXA1	STAT3,IL1RN,PRL,CDKN1A,CCL11,ICAM1,ANXA1
HMGB1 Signaling	gene list with FC+-1.5 up and down combined	2.55E00	5.34E-02	2.449	7	FOSNGFRTNFRSF1ALIFSERPINE1PLATICAM1	FOS,NGFR,TNFRSF1A,LIF,SERPINE1,PLAT,ICAM1
HMGB1 Signaling	FC list with outliar samples removed _ 071816 - 2016-07-18 10:52 AM	6.78E-01	2.29E-02	NaN	3	TNFRSF1APLATICAM1	TNFRSF1A,PLAT,ICAM1
Aryl Hydrocarbon Receptor Signaling	gene list with FC+-1.5 up and down combined	2.47E00	5.19E-02	0.000	7	FOSALDH1A2ALDH1L1CDKN1ACTSDCYP1B1TGM2	FOS,ALDH1A2,ALDH1L1,CDKN1A,CTSD,CYP1B1,TGM2
Aryl Hydrocarbon Receptor Signaling	FC list with outliar samples removed _ 071816 - 2016-07-18 10:52 AM	1.62E00	3.7E-02	0.000	5	ALDH1L1CDKN1ACTSDTGM2NFE2L2	ALDH1L1,CDKN1A,CTSD,TGM2,NFE2L2
STAT3 Pathway	gene list with FC+-1.5 up and down combined	2.4E00	6.85E-02	0.447	5	STAT3NGFRSOCS3CDKN1ADDR1	STAT3,NGFR,SOCS3,CDKN1A,DDR1
STAT3 Pathway	FC list with outliar samples removed _ 071816 - 2016-07-18 10:52 AM	1.93E00	5.48E-02	0.000	4	STAT3SOCS3CDKN1ADDR1	STAT3,SOCS3,CDKN1A,DDR1
Role of NFAT in Regulation of the Immune Response	gene list with FC+-1.5 up and down combined	2.37E00	4.49E-02	2.236	8	FOSFCGR2BHLA-DQA1HLA-DQB1HLA-DRB5FCER1GFCGR2AFCGR3A/FCGR3B	FOS,FCGR2B,HLA-DQA1,HLA-DQB1,HLA-DRB5,FCER1G,FCGR2A,FCGR3A/FCGR3B
Role of NFAT in Regulation of the Immune Response	FC list with outliar samples removed _ 071816 - 2016-07-18 10:52 AM	2.23E00	3.93E-02	NaN	7	FCGR2BHLA-DQA1HLA-DQB1HLA-DRB5FCER1GFCGR2AHLA-DRA	FCGR2B,HLA-DQA1,HLA-DQB1,HLA-DRB5,FCER1G,FCGR2A,HLA-DRA
IGF-1 Signaling	gene list with FC+-1.5 up and down combined	2.37E00	5.66E-02	NaN	6	FOSSTAT3CYR61IGFBP7SOCS3IGFBP2	FOS,STAT3,CYR61,IGFBP7,SOCS3,IGFBP2
IGF-1 Signaling	FC list with outliar samples removed _ 071816 - 2016-07-18 10:52 AM	2.04E00	4.72E-02	NaN	5	IGFBP4STAT3IGFBP7SOCS3IGFBP2	IGFBP4,STAT3,IGFBP7,SOCS3,IGFBP2
IL-17A Signaling in Gastric Cells	gene list with FC+-1.5 up and down combined	2.28E00	1.2E-01	NaN	3	FOSCCL5CXCL10	FOS,CCL5,CXCL10
Role of JAK family kinases in IL-6-type Cytokine Signaling	gene list with FC+-1.5 up and down combined	2.28E00	1.2E-01	NaN	3	STAT3SOCS3OSMR	STAT3,SOCS3,OSMR
Role of JAK family kinases in IL-6-type Cytokine Signaling	FC list with outliar samples removed _ 071816 - 2016-07-18 10:52 AM	2.49E00	1.2E-01	NaN	3	STAT3SOCS3OSMR	STAT3,SOCS3,OSMR
Role of Osteoblasts, Osteoclasts and Chondrocytes in Rheumatoid Arthritis	gene list with FC+-1.5 up and down combined	2.25E00	3.96E-02	NaN	9	FOSMMP3IL1RNNGFRTNFRSF1ACOL1A1SPP1ITGA5MMP14	FOS,MMP3,IL1RN,NGFR,TNFRSF1A,COL1A1,SPP1,ITGA5,MMP14
Role of Osteoblasts, Osteoclasts and Chondrocytes in Rheumatoid Arthritis	FC list with outliar samples removed _ 071816 - 2016-07-18 10:52 AM	1.24E00	2.64E-02	NaN	6	MMP3IL1RNTNFRSF1ACOL1A1MMP13SPP1	MMP3,IL1RN,TNFRSF1A,COL1A1,MMP13,SPP1
Nur77 Signaling in T Lymphocytes	gene list with FC+-1.5 up and down combined	2.22E00	7.84E-02	NaN	4	HLA-DQA1HLA-DQB1HLA-DRB5FCER1G	HLA-DQA1,HLA-DQB1,HLA-DRB5,FCER1G
Nur77 Signaling in T Lymphocytes	FC list with outliar samples removed _ 071816 - 2016-07-18 10:52 AM	3.44E00	9.8E-02	NaN	5	HLA-DQA1HLA-DQB1HLA-DRB5FCER1GHLA-DRA	HLA-DQA1,HLA-DQB1,HLA-DRB5,FCER1G,HLA-DRA
Growth Hormone Signaling	gene list with FC+-1.5 up and down combined	2.21E00	6.17E-02	0.000	5	FOSSTAT3SOCS3IGF2PRKCG	FOS,STAT3,SOCS3,IGF2,PRKCG
Growth Hormone Signaling	FC list with outliar samples removed _ 071816 - 2016-07-18 10:52 AM	1.78E00	4.94E-02	NaN	4	STAT3SOCS3IGF2PRKCG	STAT3,SOCS3,IGF2,PRKCG
Prolactin Signaling	gene list with FC+-1.5 up and down combined	2.17E00	6.02E-02	-0.447	5	FOSSTAT3SOCS3PRLPRKCG	FOS,STAT3,SOCS3,PRL,PRKCG
Prolactin Signaling	FC list with outliar samples removed _ 071816 - 2016-07-18 10:52 AM	1.75E00	4.82E-02	-1.000	4	STAT3SOCS3PRLPRKCG	STAT3,SOCS3,PRL,PRKCG
Pathogenesis of Multiple Sclerosis	gene list with FC+-1.5 up and down combined	2.16E00	2.22E-01	NaN	2	CCL5CXCL10	CCL5,CXCL10
Bladder Cancer Signaling	gene list with FC+-1.5 up and down combined	2.1E00	5.81E-02	NaN	5	MMP3MMP12CDKN1ATHBS1MMP14	MMP3,MMP12,CDKN1A,THBS1,MMP14
Bladder Cancer Signaling	FC list with outliar samples removed _ 071816 - 2016-07-18 10:52 AM	1.69E00	4.65E-02	NaN	4	MMP3MMP12CDKN1AMMP13	MMP3,MMP12,CDKN1A,MMP13
Cytotoxic T Lymphocyte-mediated Apoptosis of Target Cells	gene list with FC+-1.5 up and down combined	2.01E00	9.68E-02	NaN	3	HLA-AB2MFCER1G	HLA-A,B2M,FCER1G
Cytotoxic T Lymphocyte-mediated Apoptosis of Target Cells	FC list with outliar samples removed _ 071816 - 2016-07-18 10:52 AM	2.22E00	9.68E-02	NaN	3	HLA-AB2MFCER1G	HLA-A,B2M,FCER1G
Role of JAK2 in Hormone-like Cytokine Signaling	gene list with FC+-1.5 up and down combined	1.97E00	9.38E-02	NaN	3	STAT3SOCS3PRL	STAT3,SOCS3,PRL
Role of JAK2 in Hormone-like Cytokine Signaling	FC list with outliar samples removed _ 071816 - 2016-07-18 10:52 AM	2.18E00	9.38E-02	NaN	3	STAT3SOCS3PRL	STAT3,SOCS3,PRL
Ethanol Degradation II	gene list with FC+-1.5 up and down combined	1.97E00	9.38E-02	NaN	3	ALDH1A2ALDH1L1DHRS9	ALDH1A2,ALDH1L1,DHRS9
Ethanol Degradation II	FC list with outliar samples removed _ 071816 - 2016-07-18 10:52 AM	1.25E00	6.25E-02	NaN	2	ALDH1L1DHRS9	ALDH1L1,DHRS9
14-3-3-mediated Signaling	gene list with FC+-1.5 up and down combined	1.97E00	4.65E-02	NaN	6	FOSVIMTNFRSF1ATUBA1CGFAPPRKCG	FOS,VIM,TNFRSF1A,TUBA1C,GFAP,PRKCG
14-3-3-mediated Signaling	FC list with outliar samples removed _ 071816 - 2016-07-18 10:52 AM	1.7E00	3.88E-02	NaN	5	VIMTNFRSF1ATUBA1CGFAPPRKCG	VIM,TNFRSF1A,TUBA1C,GFAP,PRKCG
Ceramide Signaling	gene list with FC+-1.5 up and down combined	1.96E00	5.38E-02	2.236	5	FOSNGFRTNFRSF1AS1PR3CTSD	FOS,NGFR,TNFRSF1A,S1PR3,CTSD
Ceramide Signaling	FC list with outliar samples removed _ 071816 - 2016-07-18 10:52 AM	9.91E-01	3.23E-02	NaN	3	TNFRSF1AS1PR3CTSD	TNFRSF1A,S1PR3,CTSD
Fcγ Receptor-mediated Phagocytosis in Macrophages and Monocytes	gene list with FC+-1.5 up and down combined	1.96E00	5.38E-02	1.342	5	FGRARPC1BFCGR2AFCGR3A/FCGR3BPRKCG	FGR,ARPC1B,FCGR2A,FCGR3A/FCGR3B,PRKCG
Fcγ Receptor-mediated Phagocytosis in Macrophages and Monocytes	FC list with outliar samples removed _ 071816 - 2016-07-18 10:52 AM	1.58E00	4.3E-02	1.000	4	FGRARPC1BFCGR2APRKCG	FGR,ARPC1B,FCGR2A,PRKCG
IL-17A Signaling in Fibroblasts	gene list with FC+-1.5 up and down combined	1.87E00	8.57E-02	NaN	3	FOSCEBPDLCN2	FOS,CEBPD,LCN2
IL-17A Signaling in Fibroblasts	FC list with outliar samples removed _ 071816 - 2016-07-18 10:52 AM	1.18E00	5.71E-02	NaN	2	CEBPDLCN2	CEBPD,LCN2
Noradrenaline and Adrenaline Degradation	gene list with FC+-1.5 up and down combined	1.87E00	8.57E-02	NaN	3	ALDH1A2ALDH1L1DHRS9	ALDH1A2,ALDH1L1,DHRS9
Noradrenaline and Adrenaline Degradation	FC list with outliar samples removed _ 071816 - 2016-07-18 10:52 AM	1.18E00	5.71E-02	NaN	2	ALDH1L1DHRS9	ALDH1L1,DHRS9
Interferon Signaling	gene list with FC+-1.5 up and down combined	1.83E00	8.33E-02	NaN	3	IFIT3IFITM3TAP1	IFIT3,IFITM3,TAP1
Interferon Signaling	FC list with outliar samples removed _ 071816 - 2016-07-18 10:52 AM	1.16E00	5.56E-02	NaN	2	IFIT3IFITM3	IFIT3,IFITM3
CCR5 Signaling in Macrophages	gene list with FC+-1.5 up and down combined	1.81E00	5.97E-02	NaN	4	FOSCCL5FCER1GPRKCG	FOS,CCL5,FCER1G,PRKCG
CCR5 Signaling in Macrophages	FC list with outliar samples removed _ 071816 - 2016-07-18 10:52 AM	7.14E-01	2.99E-02	NaN	2	FCER1GPRKCG	FCER1G,PRKCG
IL-12 Signaling and Production in Macrophages	gene list with FC+-1.5 up and down combined	1.75E00	4.17E-02	NaN	6	FOSLYZAPOC2APODALBPRKCG	FOS,LYZ,APOC2,APOD,ALB,PRKCG
IL-12 Signaling and Production in Macrophages	FC list with outliar samples removed _ 071816 - 2016-07-18 10:52 AM	1.52E00	3.47E-02	NaN	5	LYZAPODSERPINA1ALBPRKCG	LYZ,APOD,SERPINA1,ALB,PRKCG
Histamine Degradation	gene list with FC+-1.5 up and down combined	1.72E00	1.33E-01	NaN	2	ALDH1A2ALDH1L1	ALDH1A2,ALDH1L1
Histamine Degradation	FC list with outliar samples removed _ 071816 - 2016-07-18 10:52 AM	7.79E-01	6.67E-02	NaN	1	ALDH1L1	ALDH1L1
Nitric Oxide Signaling in the Cardiovascular System	gene list with FC+-1.5 up and down combined	1.71E00	4.63E-02	0.447	5	ATP2A3CAV1KNG1PDE5APRKCG	ATP2A3,CAV1,KNG1,PDE5A,PRKCG
Nitric Oxide Signaling in the Cardiovascular System	FC list with outliar samples removed _ 071816 - 2016-07-18 10:52 AM	8.49E-01	2.78E-02	NaN	3	ATP2A3KNG1PRKCG	ATP2A3,KNG1,PRKCG
Role of Hypercytokinemia/hyperchemokinemia in the Pathogenesis of Influenza	gene list with FC+-1.5 up and down combined	1.68E00	7.32E-02	NaN	3	IL1RNCCL5CXCL10	IL1RN,CCL5,CXCL10
Role of Hypercytokinemia/hyperchemokinemia in the Pathogenesis of Influenza	FC list with outliar samples removed _ 071816 - 2016-07-18 10:52 AM	4.07E-01	2.44E-02	NaN	1	IL1RN	IL1RN
Clathrin-mediated Endocytosis Signaling	gene list with FC+-1.5 up and down combined	1.63E00	3.57E-02	NaN	7	LYZAPOC2APODITGB2ARPC1BITGA5ALB	LYZ,APOC2,APOD,ITGB2,ARPC1B,ITGA5,ALB
Clathrin-mediated Endocytosis Signaling	FC list with outliar samples removed _ 071816 - 2016-07-18 10:52 AM	2.01E00	3.57E-02	NaN	7	LYZAPODSERPINA1ITGB2ARPC1BUBCALB	LYZ,APOD,SERPINA1,ITGB2,ARPC1B,UBC,ALB
Granzyme A Signaling	gene list with FC+-1.5 up and down combined	1.62E00	1.18E-01	NaN	2	HIST1H1CHIST1H1D	HIST1H1C,HIST1H1D
Granzyme A Signaling	FC list with outliar samples removed _ 071816 - 2016-07-18 10:52 AM	7.3E-01	5.88E-02	NaN	1	HIST1H1C	HIST1H1C
Oxidative Ethanol Degradation III	gene list with FC+-1.5 up and down combined	1.62E00	1.18E-01	NaN	2	ALDH1A2ALDH1L1	ALDH1A2,ALDH1L1
Oxidative Ethanol Degradation III	FC list with outliar samples removed _ 071816 - 2016-07-18 10:52 AM	7.3E-01	5.88E-02	NaN	1	ALDH1L1	ALDH1L1
HGF Signaling	gene list with FC+-1.5 up and down combined	1.62E00	4.39E-02	0.447	5	FOSSTAT3CDKN1AITGA5PRKCG	FOS,STAT3,CDKN1A,ITGA5,PRKCG
HGF Signaling	FC list with outliar samples removed _ 071816 - 2016-07-18 10:52 AM	8E-01	2.63E-02	NaN	3	STAT3CDKN1APRKCG	STAT3,CDKN1A,PRKCG
iCOS-iCOSL Signaling in T Helper Cells	gene list with FC+-1.5 up and down combined	1.6E00	4.35E-02	NaN	5	HLA-DQA1HLA-DQB1HLA-DRB5PTPRCFCER1G	HLA-DQA1,HLA-DQB1,HLA-DRB5,PTPRC,FCER1G
iCOS-iCOSL Signaling in T Helper Cells	FC list with outliar samples removed _ 071816 - 2016-07-18 10:52 AM	2.57E00	5.22E-02	NaN	6	HLA-DQA1HLA-DQB1HLA-DRB5PTPRCFCER1GHLA-DRA	HLA-DQA1,HLA-DQB1,HLA-DRB5,PTPRC,FCER1G,HLA-DRA
Rac Signaling	gene list with FC+-1.5 up and down combined	1.59E00	4.31E-02	2.236	5	IQGAP2CYBBARPC1BCD44ITGA5	IQGAP2,CYBB,ARPC1B,CD44,ITGA5
Rac Signaling	FC list with outliar samples removed _ 071816 - 2016-07-18 10:52 AM	1.29E00	3.45E-02	2.000	4	IQGAP2CYBBARPC1BCD44	IQGAP2,CYBB,ARPC1B,CD44
IL-9 Signaling	gene list with FC+-1.5 up and down combined	1.58E00	6.67E-02	NaN	3	STAT3SOCS3BCL3	STAT3,SOCS3,BCL3
IL-9 Signaling	FC list with outliar samples removed _ 071816 - 2016-07-18 10:52 AM	1.77E00	6.67E-02	NaN	3	STAT3SOCS3BCL3	STAT3,SOCS3,BCL3
Fatty Acid α-oxidation	gene list with FC+-1.5 up and down combined	1.57E00	1.11E-01	NaN	2	ALDH1A2ALDH1L1	ALDH1A2,ALDH1L1
Fatty Acid α-oxidation	FC list with outliar samples removed _ 071816 - 2016-07-18 10:52 AM	7.08E-01	5.56E-02	NaN	1	ALDH1L1	ALDH1L1
Macropinocytosis Signaling	gene list with FC+-1.5 up and down combined	1.54E00	4.94E-02	NaN	4	MRC1ITGB2ITGA5PRKCG	MRC1,ITGB2,ITGA5,PRKCG
Macropinocytosis Signaling	FC list with outliar samples removed _ 071816 - 2016-07-18 10:52 AM	1.13E00	3.7E-02	NaN	3	MRC1ITGB2PRKCG	MRC1,ITGB2,PRKCG
Natural Killer Cell Signaling	gene list with FC+-1.5 up and down combined	1.53E00	4.17E-02	NaN	5	TYROBPFCER1GFCGR2AFCGR3A/FCGR3BPRKCG	TYROBP,FCER1G,FCGR2A,FCGR3A/FCGR3B,PRKCG
Natural Killer Cell Signaling	FC list with outliar samples removed _ 071816 - 2016-07-18 10:52 AM	1.24E00	3.33E-02	NaN	4	TYROBPFCER1GFCGR2APRKCG	TYROBP,FCER1G,FCGR2A,PRKCG
GADD45 Signaling	gene list with FC+-1.5 up and down combined	1.53E00	1.05E-01	NaN	2	CDKN1AGADD45B	CDKN1A,GADD45B
GADD45 Signaling	FC list with outliar samples removed _ 071816 - 2016-07-18 10:52 AM	6.87E-01	5.26E-02	NaN	1	CDKN1A	CDKN1A
LPS/IL-1 Mediated Inhibition of RXR Function	gene list with FC+-1.5 up and down combined	1.51E00	3.37E-02	0.000	7	ALDH1A2APOC2ALDH1L1IL1RNNGFRTNFRSF1AABCA1	ALDH1A2,APOC2,ALDH1L1,IL1RN,NGFR,TNFRSF1A,ABCA1
LPS/IL-1 Mediated Inhibition of RXR Function	FC list with outliar samples removed _ 071816 - 2016-07-18 10:52 AM	6.16E-01	1.92E-02	NaN	4	ALDH1L1IL1RNTNFRSF1AABCA1	ALDH1L1,IL1RN,TNFRSF1A,ABCA1
IL-3 Signaling	gene list with FC+-1.5 up and down combined	1.5E00	4.82E-02	1.000	4	FOSSTAT3CSF2RBPRKCG	FOS,STAT3,CSF2RB,PRKCG
IL-3 Signaling	FC list with outliar samples removed _ 071816 - 2016-07-18 10:52 AM	1.1E00	3.61E-02	NaN	3	STAT3CSF2RBPRKCG	STAT3,CSF2RB,PRKCG
JAK/Stat Signaling	gene list with FC+-1.5 up and down combined	1.5E00	4.82E-02	0.000	4	FOSSTAT3SOCS3CDKN1A	FOS,STAT3,SOCS3,CDKN1A
JAK/Stat Signaling	FC list with outliar samples removed _ 071816 - 2016-07-18 10:52 AM	1.1E00	3.61E-02	NaN	3	STAT3SOCS3CDKN1A	STAT3,SOCS3,CDKN1A
Tryptophan Degradation X (Mammalian, via Tryptamine)	gene list with FC+-1.5 up and down combined	1.48E00	1E-01	NaN	2	ALDH1A2ALDH1L1	ALDH1A2,ALDH1L1
Tryptophan Degradation X (Mammalian, via Tryptamine)	FC list with outliar samples removed _ 071816 - 2016-07-18 10:52 AM	6.67E-01	5E-02	NaN	1	ALDH1L1	ALDH1L1
PI3K Signaling in B Lymphocytes	gene list with FC+-1.5 up and down combined	1.48E00	4.03E-02	1.342	5	FOSFCGR2BC3PTPRCATF3	FOS,FCGR2B,C3,PTPRC,ATF3
PI3K Signaling in B Lymphocytes	FC list with outliar samples removed _ 071816 - 2016-07-18 10:52 AM	7.25E-01	2.42E-02	NaN	3	FCGR2BC3PTPRC	FCGR2B,C3,PTPRC
IL-17 Signaling	gene list with FC+-1.5 up and down combined	1.47E00	4.71E-02	NaN	4	MMP3CXCL10TIMP1CCL11	MMP3,CXCL10,TIMP1,CCL11
IL-17 Signaling	FC list with outliar samples removed _ 071816 - 2016-07-18 10:52 AM	1.08E00	3.53E-02	NaN	3	MMP3TIMP1CCL11	MMP3,TIMP1,CCL11
PKCθ Signaling in T Lymphocytes	gene list with FC+-1.5 up and down combined	1.47E00	4E-02	2.236	5	FOSHLA-DQA1HLA-DQB1HLA-DRB5FCER1G	FOS,HLA-DQA1,HLA-DQB1,HLA-DRB5,FCER1G
PKCθ Signaling in T Lymphocytes	FC list with outliar samples removed _ 071816 - 2016-07-18 10:52 AM	1.75E00	4E-02	1.342	5	HLA-DQA1HLA-DQB1HLA-DRB5FCER1GHLA-DRA	HLA-DQA1,HLA-DQB1,HLA-DRB5,FCER1G,HLA-DRA
Tec Kinase Signaling	gene list with FC+-1.5 up and down combined	1.46E00	3.57E-02	1.633	6	FOSSTAT3FGRFCER1GITGA5PRKCG	FOS,STAT3,FGR,FCER1G,ITGA5,PRKCG
Tec Kinase Signaling	FC list with outliar samples removed _ 071816 - 2016-07-18 10:52 AM	8.38E-01	2.38E-02	1.000	4	STAT3FGRFCER1GPRKCG	STAT3,FGR,FCER1G,PRKCG
Ethanol Degradation IV	gene list with FC+-1.5 up and down combined	1.44E00	9.52E-02	NaN	2	ALDH1A2ALDH1L1	ALDH1A2,ALDH1L1
Ethanol Degradation IV	FC list with outliar samples removed _ 071816 - 2016-07-18 10:52 AM	6.48E-01	4.76E-02	NaN	1	ALDH1L1	ALDH1L1
TGF-β Signaling	gene list with FC+-1.5 up and down combined	1.44E00	4.6E-02	1.000	4	FOSIRF7RUNX3SERPINE1	FOS,IRF7,RUNX3,SERPINE1
PPAR Signaling	gene list with FC+-1.5 up and down combined	1.39E00	4.44E-02	-2.000	4	FOSIL1RNNGFRTNFRSF1A	FOS,IL1RN,NGFR,TNFRSF1A
PPAR Signaling	FC list with outliar samples removed _ 071816 - 2016-07-18 10:52 AM	5.3E-01	2.22E-02	NaN	2	IL1RNTNFRSF1A	IL1RN,TNFRSF1A
Actin Cytoskeleton Signaling	gene list with FC+-1.5 up and down combined	1.38E00	3.15E-02	1.342	7	FN1NCKAP1LKNG1MSNIQGAP2ARPC1BITGA5	FN1,NCKAP1L,KNG1,MSN,IQGAP2,ARPC1B,ITGA5
Actin Cytoskeleton Signaling	FC list with outliar samples removed _ 071816 - 2016-07-18 10:52 AM	8.83E-01	2.25E-02	1.000	5	FN1KNG1MSNIQGAP2ARPC1B	FN1,KNG1,MSN,IQGAP2,ARPC1B
Thyroid Hormone Biosynthesis	gene list with FC+-1.5 up and down combined	1.37E00	3.33E-01	NaN	1	CTSD	CTSD
Thyroid Hormone Biosynthesis	FC list with outliar samples removed _ 071816 - 2016-07-18 10:52 AM	1.45E00	3.33E-01	NaN	1	CTSD	CTSD
Differential Regulation of Cytokine Production in Intestinal Epithelial Cells by IL-17A and IL-17F	gene list with FC+-1.5 up and down combined	1.37E00	8.7E-02	NaN	2	CCL5LCN2	CCL5,LCN2
Differential Regulation of Cytokine Production in Intestinal Epithelial Cells by IL-17A and IL-17F	FC list with outliar samples removed _ 071816 - 2016-07-18 10:52 AM	6.14E-01	4.35E-02	NaN	1	LCN2	LCN2
NF-κB Signaling	gene list with FC+-1.5 up and down combined	1.37E00	3.39E-02	2.449	6	TLR8IL1RNNGFRTNFRSF1ADDR1FCER1G	TLR8,IL1RN,NGFR,TNFRSF1A,DDR1,FCER1G
NF-κB Signaling	FC list with outliar samples removed _ 071816 - 2016-07-18 10:52 AM	1.2E00	2.82E-02	2.236	5	TLR8IL1RNTNFRSF1ADDR1FCER1G	TLR8,IL1RN,TNFRSF1A,DDR1,FCER1G
IL-22 Signaling	gene list with FC+-1.5 up and down combined	1.34E00	8.33E-02	NaN	2	STAT3SOCS3	STAT3,SOCS3
IL-22 Signaling	FC list with outliar samples removed _ 071816 - 2016-07-18 10:52 AM	1.48E00	8.33E-02	NaN	2	STAT3SOCS3	STAT3,SOCS3
Lipid Antigen Presentation by CD1	gene list with FC+-1.5 up and down combined	1.34E00	8.33E-02	NaN	2	B2MFCER1G	B2M,FCER1G
Lipid Antigen Presentation by CD1	FC list with outliar samples removed _ 071816 - 2016-07-18 10:52 AM	1.48E00	8.33E-02	NaN	2	B2MFCER1G	B2M,FCER1G
Phospholipase C Signaling	gene list with FC+-1.5 up and down combined	1.31E00	3.03E-02	1.342	7	FCGR2BFCER1GITGA5TGM2FCGR2AAHNAKPRKCG	FCGR2B,FCER1G,ITGA5,TGM2,FCGR2A,AHNAK,PRKCG
Phospholipase C Signaling	FC list with outliar samples removed _ 071816 - 2016-07-18 10:52 AM	1.21E00	2.6E-02	1.000	6	FCGR2BFCER1GTGM2FCGR2AAHNAKPRKCG	FCGR2B,FCER1G,TGM2,FCGR2A,AHNAK,PRKCG
MSP-RON Signaling Pathway	gene list with FC+-1.5 up and down combined	1.28E00	5.08E-02	NaN	3	CCR2CSF2RBITGB2	CCR2,CSF2RB,ITGB2
MSP-RON Signaling Pathway	FC list with outliar samples removed _ 071816 - 2016-07-18 10:52 AM	1.47E00	5.08E-02	NaN	3	CCR2CSF2RBITGB2	CCR2,CSF2RB,ITGB2
Spermine and Spermidine Degradation I	gene list with FC+-1.5 up and down combined	1.25E00	2.5E-01	NaN	1	SAT1	SAT1
Spermine and Spermidine Degradation I	FC list with outliar samples removed _ 071816 - 2016-07-18 10:52 AM	1.33E00	2.5E-01	NaN	1	SAT1	SAT1
Arginine Degradation I (Arginase Pathway)	gene list with FC+-1.5 up and down combined	1.25E00	2.5E-01	NaN	1	ARG1	ARG1
Arginine Degradation I (Arginase Pathway)	FC list with outliar samples removed _ 071816 - 2016-07-18 10:52 AM	1.33E00	2.5E-01	NaN	1	ARG1	ARG1
ILK Signaling	gene list with FC+-1.5 up and down combined	1.23E00	3.12E-02	1.342	6	FOSVIMFN1TNFRSF1AFLNCITGB2	FOS,VIM,FN1,TNFRSF1A,FLNC,ITGB2
ILK Signaling	FC list with outliar samples removed _ 071816 - 2016-07-18 10:52 AM	1.08E00	2.6E-02	1.000	5	VIMFN1TNFRSF1AFLNCITGB2	VIM,FN1,TNFRSF1A,FLNC,ITGB2
Colorectal Cancer Metastasis Signaling	gene list with FC+-1.5 up and down combined	1.22E00	2.89E-02	2.646	7	FOSTLR8MMP3STAT3TNFRSF1AMMP12MMP14	FOS,TLR8,MMP3,STAT3,TNFRSF1A,MMP12,MMP14
Colorectal Cancer Metastasis Signaling	FC list with outliar samples removed _ 071816 - 2016-07-18 10:52 AM	1.14E00	2.48E-02	2.449	6	TLR8MMP3STAT3TNFRSF1AMMP12MMP13	TLR8,MMP3,STAT3,TNFRSF1A,MMP12,MMP13
Serotonin Degradation	gene list with FC+-1.5 up and down combined	1.21E00	4.76E-02	NaN	3	ALDH1A2ALDH1L1DHRS9	ALDH1A2,ALDH1L1,DHRS9
Serotonin Degradation	FC list with outliar samples removed _ 071816 - 2016-07-18 10:52 AM	7.55E-01	3.17E-02	NaN	2	ALDH1L1DHRS9	ALDH1L1,DHRS9
IL-8 Signaling	gene list with FC+-1.5 up and down combined	1.2E00	3.06E-02	1.633	6	FOSITGAXITGB2ICAM1CYBBPRKCG	FOS,ITGAX,ITGB2,ICAM1,CYBB,PRKCG
IL-8 Signaling	FC list with outliar samples removed _ 071816 - 2016-07-18 10:52 AM	1.05E00	2.55E-02	1.342	5	ITGAXITGB2ICAM1CYBBPRKCG	ITGAX,ITGB2,ICAM1,CYBB,PRKCG
Dopamine Degradation	gene list with FC+-1.5 up and down combined	1.19E00	6.9E-02	NaN	2	ALDH1A2ALDH1L1	ALDH1A2,ALDH1L1
Dopamine Degradation	FC list with outliar samples removed _ 071816 - 2016-07-18 10:52 AM	5.28E-01	3.45E-02	NaN	1	ALDH1L1	ALDH1L1
Signaling by Rho Family GTPases	gene list with FC+-1.5 up and down combined	1.19E00	2.85E-02	2.646	7	FOSVIMMSNCYBBARPC1BITGA5GFAP	FOS,VIM,MSN,CYBB,ARPC1B,ITGA5,GFAP
Signaling by Rho Family GTPases	FC list with outliar samples removed _ 071816 - 2016-07-18 10:52 AM	7.54E-01	2.03E-02	2.236	5	VIMMSNCYBBARPC1BGFAP	VIM,MSN,CYBB,ARPC1B,GFAP
Thrombopoietin Signaling	gene list with FC+-1.5 up and down combined	1.18E00	4.62E-02	NaN	3	FOSSTAT3PRKCG	FOS,STAT3,PRKCG
Thrombopoietin Signaling	FC list with outliar samples removed _ 071816 - 2016-07-18 10:52 AM	7.34E-01	3.08E-02	NaN	2	STAT3PRKCG	STAT3,PRKCG
Retinoate Biosynthesis I	gene list with FC+-1.5 up and down combined	1.14E00	6.45E-02	NaN	2	ALDH1A2DHRS9	ALDH1A2,DHRS9
Retinoate Biosynthesis I	FC list with outliar samples removed _ 071816 - 2016-07-18 10:52 AM	5.04E-01	3.23E-02	NaN	1	DHRS9	DHRS9
Chemokine Signaling	gene list with FC+-1.5 up and down combined	1.13E00	4.41E-02	NaN	3	FOSCCL5CCL11	FOS,CCL5,CCL11
Chemokine Signaling	FC list with outliar samples removed _ 071816 - 2016-07-18 10:52 AM	2.5E-01	1.47E-02	NaN	1	CCL11	CCL11
Hepatic Cholestasis	gene list with FC+-1.5 up and down combined	1.12E00	3.18E-02	NaN	5	IL1RNNGFRTNFRSF1ALIFPRKCG	IL1RN,NGFR,TNFRSF1A,LIF,PRKCG
Hepatic Cholestasis	FC list with outliar samples removed _ 071816 - 2016-07-18 10:52 AM	5.32E-01	1.91E-02	NaN	3	IL1RNTNFRSF1APRKCG	IL1RN,TNFRSF1A,PRKCG
Role of MAPK Signaling in the Pathogenesis of Influenza	gene list with FC+-1.5 up and down combined	1.1E00	4.29E-02	NaN	3	CCL5CXCL10PLBD1	CCL5,CXCL10,PLBD1
Role of MAPK Signaling in the Pathogenesis of Influenza	FC list with outliar samples removed _ 071816 - 2016-07-18 10:52 AM	6.86E-01	2.86E-02	NaN	2	ABHD3PLBD1	ABHD3,PLBD1
Urea Cycle	gene list with FC+-1.5 up and down combined	1.08E00	1.67E-01	NaN	1	ARG1	ARG1
Urea Cycle	FC list with outliar samples removed _ 071816 - 2016-07-18 10:52 AM	1.15E00	1.67E-01	NaN	1	ARG1	ARG1
Arginine Degradation VI (Arginase 2 Pathway)	gene list with FC+-1.5 up and down combined	1.08E00	1.67E-01	NaN	1	ARG1	ARG1
Arginine Degradation VI (Arginase 2 Pathway)	FC list with outliar samples removed _ 071816 - 2016-07-18 10:52 AM	1.15E00	1.67E-01	NaN	1	ARG1	ARG1
Toll-like Receptor Signaling	gene list with FC+-1.5 up and down combined	1.06E00	4.11E-02	NaN	3	FOSTLR8IL1RN	FOS,TLR8,IL1RN
Toll-like Receptor Signaling	FC list with outliar samples removed _ 071816 - 2016-07-18 10:52 AM	1.24E00	4.11E-02	NaN	3	TLR8IL1RNUBC	TLR8,IL1RN,UBC
GM-CSF Signaling	gene list with FC+-1.5 up and down combined	1.06E00	4.11E-02	NaN	3	STAT3BCL2A1CSF2RB	STAT3,BCL2A1,CSF2RB
GM-CSF Signaling	FC list with outliar samples removed _ 071816 - 2016-07-18 10:52 AM	1.24E00	4.11E-02	NaN	3	STAT3BCL2A1CSF2RB	STAT3,BCL2A1,CSF2RB
Renin-Angiotensin Signaling	gene list with FC+-1.5 up and down combined	1.04E00	3.36E-02	NaN	4	FOSSTAT3CCL5PRKCG	FOS,STAT3,CCL5,PRKCG
Renin-Angiotensin Signaling	FC list with outliar samples removed _ 071816 - 2016-07-18 10:52 AM	3.76E-01	1.68E-02	NaN	2	STAT3PRKCG	STAT3,PRKCG
Role of Tissue Factor in Cancer	gene list with FC+-1.5 up and down combined	1.04E00	3.36E-02	NaN	4	CYR61F7F10FGR	CYR61,F7,F10,FGR
Role of Tissue Factor in Cancer	FC list with outliar samples removed _ 071816 - 2016-07-18 10:52 AM	1.25E00	3.36E-02	NaN	4	F7F10FGRMMP13	F7,F10,FGR,MMP13
PTEN Signaling	gene list with FC+-1.5 up and down combined	1.04E00	3.36E-02	-1.000	4	NGFRCDKN1ADDR1ITGA5	NGFR,CDKN1A,DDR1,ITGA5
PTEN Signaling	FC list with outliar samples removed _ 071816 - 2016-07-18 10:52 AM	3.76E-01	1.68E-02	NaN	2	CDKN1ADDR1	CDKN1A,DDR1
CD40 Signaling	gene list with FC+-1.5 up and down combined	1.01E00	3.9E-02	NaN	3	FOSSTAT3ICAM1	FOS,STAT3,ICAM1
CD40 Signaling	FC list with outliar samples removed _ 071816 - 2016-07-18 10:52 AM	6.25E-01	2.6E-02	NaN	2	STAT3ICAM1	STAT3,ICAM1
IL-17A Signaling in Airway Cells	gene list with FC+-1.5 up and down combined	1.01E00	3.9E-02	NaN	3	STAT3CXCL3CCL11	STAT3,CXCL3,CCL11
IL-17A Signaling in Airway Cells	FC list with outliar samples removed _ 071816 - 2016-07-18 10:52 AM	1.18E00	3.9E-02	NaN	3	CXCL6STAT3CCL11	CXCL6,STAT3,CCL11
Erythropoietin Signaling	gene list with FC+-1.5 up and down combined	9.81E-01	3.8E-02	NaN	3	FOSSOCS3PRKCG	FOS,SOCS3,PRKCG
Erythropoietin Signaling	FC list with outliar samples removed _ 071816 - 2016-07-18 10:52 AM	6.09E-01	2.53E-02	NaN	2	SOCS3PRKCG	SOCS3,PRKCG
Type II Diabetes Mellitus Signaling	gene list with FC+-1.5 up and down combined	9.77E-01	3.2E-02	NaN	4	NGFRSOCS3TNFRSF1APRKCG	NGFR,SOCS3,TNFRSF1A,PRKCG
Type II Diabetes Mellitus Signaling	FC list with outliar samples removed _ 071816 - 2016-07-18 10:52 AM	7.18E-01	2.4E-02	NaN	3	SOCS3TNFRSF1APRKCG	SOCS3,TNFRSF1A,PRKCG
Airway Pathology in Chronic Obstructive Pulmonary Disease	gene list with FC+-1.5 up and down combined	9.62E-01	1.25E-01	NaN	1	CXCL3	CXCL3
Citrulline Biosynthesis	gene list with FC+-1.5 up and down combined	9.62E-01	1.25E-01	NaN	1	ARG1	ARG1
Citrulline Biosynthesis	FC list with outliar samples removed _ 071816 - 2016-07-18 10:52 AM	1.03E00	1.25E-01	NaN	1	ARG1	ARG1
MIF Regulation of Innate Immunity	gene list with FC+-1.5 up and down combined	9.33E-01	4.88E-02	NaN	2	FOSCD74	FOS,CD74
MIF Regulation of Innate Immunity	FC list with outliar samples removed _ 071816 - 2016-07-18 10:52 AM	4.07E-01	2.44E-02	NaN	1	CD74	CD74
IL-4 Signaling	gene list with FC+-1.5 up and down combined	9.22E-01	3.57E-02	NaN	3	HLA-DQA1HLA-DQB1HLA-DRB5	HLA-DQA1,HLA-DQB1,HLA-DRB5
IL-4 Signaling	FC list with outliar samples removed _ 071816 - 2016-07-18 10:52 AM	1.73E00	4.76E-02	NaN	4	HLA-DQA1HLA-DQB1HLA-DRB5HLA-DRA	HLA-DQA1,HLA-DQB1,HLA-DRB5,HLA-DRA
Hematopoiesis from Pluripotent Stem Cells	gene list with FC+-1.5 up and down combined	9.15E-01	4.76E-02	NaN	2	LIFFCER1G	LIF,FCER1G
Hematopoiesis from Pluripotent Stem Cells	FC list with outliar samples removed _ 071816 - 2016-07-18 10:52 AM	3.99E-01	2.38E-02	NaN	1	FCER1G	FCER1G
UVC-Induced MAPK Signaling	gene list with FC+-1.5 up and down combined	9.15E-01	4.76E-02	NaN	2	FOSPRKCG	FOS,PRKCG
UVC-Induced MAPK Signaling	FC list with outliar samples removed _ 071816 - 2016-07-18 10:52 AM	3.99E-01	2.38E-02	NaN	1	PRKCG	PRKCG
Neuregulin Signaling	gene list with FC+-1.5 up and down combined	8.99E-01	3.49E-02	NaN	3	DCNITGA5PRKCG	DCN,ITGA5,PRKCG
Neuregulin Signaling	FC list with outliar samples removed _ 071816 - 2016-07-18 10:52 AM	5.57E-01	2.33E-02	NaN	2	DCNPRKCG	DCN,PRKCG
NF-κB Activation by Viruses	gene list with FC+-1.5 up and down combined	8.99E-01	3.49E-02	NaN	3	ITGB2ITGA5PRKCG	ITGB2,ITGA5,PRKCG
NF-κB Activation by Viruses	FC list with outliar samples removed _ 071816 - 2016-07-18 10:52 AM	5.57E-01	2.33E-02	NaN	2	ITGB2PRKCG	ITGB2,PRKCG
Primary Immunodeficiency Signaling	gene list with FC+-1.5 up and down combined	8.82E-01	4.55E-02	NaN	2	PTPRCTAP1	PTPRC,TAP1
Primary Immunodeficiency Signaling	FC list with outliar samples removed _ 071816 - 2016-07-18 10:52 AM	3.83E-01	2.27E-02	NaN	1	PTPRC	PTPRC
RAR Activation	gene list with FC+-1.5 up and down combined	8.8E-01	2.67E-02	NaN	5	FOSALDH1A2DHRS9CSF2RBPRKCG	FOS,ALDH1A2,DHRS9,CSF2RB,PRKCG
RAR Activation	FC list with outliar samples removed _ 071816 - 2016-07-18 10:52 AM	4.07E-01	1.6E-02	NaN	3	DHRS9CSF2RBPRKCG	DHRS9,CSF2RB,PRKCG
G Beta Gamma Signaling	gene list with FC+-1.5 up and down combined	8.78E-01	3.41E-02	NaN	3	CAV1CAV2PRKCG	CAV1,CAV2,PRKCG
G Beta Gamma Signaling	FC list with outliar samples removed _ 071816 - 2016-07-18 10:52 AM	5.43E-01	2.27E-02	NaN	2	CAV2PRKCG	CAV2,PRKCG
HER-2 Signaling in Breast Cancer	gene list with FC+-1.5 up and down combined	8.78E-01	3.41E-02	NaN	3	CDKN1AITGB2PRKCG	CDKN1A,ITGB2,PRKCG
HER-2 Signaling in Breast Cancer	FC list with outliar samples removed _ 071816 - 2016-07-18 10:52 AM	1.05E00	3.41E-02	NaN	3	CDKN1AITGB2PRKCG	CDKN1A,ITGB2,PRKCG
Calcium Transport I	gene list with FC+-1.5 up and down combined	8.71E-01	1E-01	NaN	1	ATP2A3	ATP2A3
Calcium Transport I	FC list with outliar samples removed _ 071816 - 2016-07-18 10:52 AM	9.43E-01	1E-01	NaN	1	ATP2A3	ATP2A3
PDGF Signaling	gene list with FC+-1.5 up and down combined	8.57E-01	3.33E-02	NaN	3	FOSCAV1STAT3	FOS,CAV1,STAT3
Death Receptor Signaling	gene list with FC+-1.5 up and down combined	8.46E-01	3.3E-02	NaN	3	TNFRSF1APARP3PARP14	TNFRSF1A,PARP3,PARP14
Reelin Signaling in Neurons	gene list with FC+-1.5 up and down combined	8.36E-01	3.26E-02	NaN	3	FGRITGB2ITGA5	FGR,ITGB2,ITGA5
Reelin Signaling in Neurons	FC list with outliar samples removed _ 071816 - 2016-07-18 10:52 AM	5.17E-01	2.17E-02	NaN	2	FGRITGB2	FGR,ITGB2
TNFR1 Signaling	gene list with FC+-1.5 up and down combined	8.36E-01	4.26E-02	NaN	2	FOSTNFRSF1A	FOS,TNFRSF1A
TNFR1 Signaling	FC list with outliar samples removed _ 071816 - 2016-07-18 10:52 AM	3.62E-01	2.13E-02	NaN	1	TNFRSF1A	TNFRSF1A
TR/RXR Activation	gene list with FC+-1.5 up and down combined	7.79E-01	3.06E-02	NaN	3	F10BCL3ENO1	F10,BCL3,ENO1
TR/RXR Activation	FC list with outliar samples removed _ 071816 - 2016-07-18 10:52 AM	9.4E-01	3.06E-02	NaN	3	F10BCL3ENO1	F10,BCL3,ENO1
CTLA4 Signaling in Cytotoxic T Lymphocytes	gene list with FC+-1.5 up and down combined	7.79E-01	3.06E-02	NaN	3	HLA-AB2MFCER1G	HLA-A,B2M,FCER1G
CTLA4 Signaling in Cytotoxic T Lymphocytes	FC list with outliar samples removed _ 071816 - 2016-07-18 10:52 AM	9.4E-01	3.06E-02	NaN	3	HLA-AB2MFCER1G	HLA-A,B2M,FCER1G
Role of Cytokines in Mediating Communication between Immune Cells	gene list with FC+-1.5 up and down combined	7.67E-01	3.85E-02	NaN	2	IL1RNIL27	IL1RN,IL27
Role of Cytokines in Mediating Communication between Immune Cells	FC list with outliar samples removed _ 071816 - 2016-07-18 10:52 AM	3.3E-01	1.92E-02	NaN	1	IL1RN	IL1RN
Role of IL-17A in Psoriasis	gene list with FC+-1.5 up and down combined	7.66E-01	7.69E-02	NaN	1	CXCL3	CXCL3
Role of IL-17A in Psoriasis	FC list with outliar samples removed _ 071816 - 2016-07-18 10:52 AM	8.36E-01	7.69E-02	NaN	1	CXCL6	CXCL6
Cholecystokinin/Gastrin-mediated Signaling	gene list with FC+-1.5 up and down combined	7.52E-01	2.97E-02	NaN	3	FOSIL1RNPRKCG	FOS,IL1RN,PRKCG
Cholecystokinin/Gastrin-mediated Signaling	FC list with outliar samples removed _ 071816 - 2016-07-18 10:52 AM	4.64E-01	1.98E-02	NaN	2	IL1RNPRKCG	IL1RN,PRKCG
UVA-Induced MAPK Signaling	gene list with FC+-1.5 up and down combined	7.52E-01	2.97E-02	NaN	3	FOSPARP3PARP14	FOS,PARP3,PARP14
Chondroitin Sulfate Degradation (Metazoa)	gene list with FC+-1.5 up and down combined	7.37E-01	7.14E-02	NaN	1	CD44	CD44
Chondroitin Sulfate Degradation (Metazoa)	FC list with outliar samples removed _ 071816 - 2016-07-18 10:52 AM	8.07E-01	7.14E-02	NaN	1	CD44	CD44
Superpathway of Citrulline Metabolism	gene list with FC+-1.5 up and down combined	7.37E-01	7.14E-02	NaN	1	ARG1	ARG1
Superpathway of Citrulline Metabolism	FC list with outliar samples removed _ 071816 - 2016-07-18 10:52 AM	8.07E-01	7.14E-02	NaN	1	ARG1	ARG1
Integrin Signaling	gene list with FC+-1.5 up and down combined	7.23E-01	2.36E-02	2.236	5	CAV1ITGAXITGB2ARPC1BITGA5	CAV1,ITGAX,ITGB2,ARPC1B,ITGA5
Integrin Signaling	FC list with outliar samples removed _ 071816 - 2016-07-18 10:52 AM	3.27E-01	1.42E-02	NaN	3	ITGAXITGB2ARPC1B	ITGAX,ITGB2,ARPC1B
Actin Nucleation by ARP-WASP Complex	gene list with FC+-1.5 up and down combined	7.18E-01	3.57E-02	NaN	2	ARPC1BITGA5	ARPC1B,ITGA5
Actin Nucleation by ARP-WASP Complex	FC list with outliar samples removed _ 071816 - 2016-07-18 10:52 AM	3.07E-01	1.79E-02	NaN	1	ARPC1B	ARPC1B
Glutamate Receptor Signaling	gene list with FC+-1.5 up and down combined	7.18E-01	3.57E-02	NaN	2	HOMER3SLC1A3	HOMER3,SLC1A3
Glutamate Receptor Signaling	FC list with outliar samples removed _ 071816 - 2016-07-18 10:52 AM	8.35E-01	3.57E-02	NaN	2	HOMER3SLC1A3	HOMER3,SLC1A3
Dermatan Sulfate Degradation (Metazoa)	gene list with FC+-1.5 up and down combined	7.1E-01	6.67E-02	NaN	1	CD44	CD44
Dermatan Sulfate Degradation (Metazoa)	FC list with outliar samples removed _ 071816 - 2016-07-18 10:52 AM	7.79E-01	6.67E-02	NaN	1	CD44	CD44
Retinoic acid Mediated Apoptosis Signaling	gene list with FC+-1.5 up and down combined	6.95E-01	3.45E-02	NaN	2	PARP3PARP14	PARP3,PARP14
Glioma Signaling	gene list with FC+-1.5 up and down combined	6.86E-01	2.75E-02	NaN	3	CDKN1AIGF2PRKCG	CDKN1A,IGF2,PRKCG
Glioma Signaling	FC list with outliar samples removed _ 071816 - 2016-07-18 10:52 AM	8.4E-01	2.75E-02	NaN	3	CDKN1AIGF2PRKCG	CDKN1A,IGF2,PRKCG
γ-glutamyl Cycle	gene list with FC+-1.5 up and down combined	6.85E-01	6.25E-02	NaN	1	ANPEP	ANPEP
γ-glutamyl Cycle	FC list with outliar samples removed _ 071816 - 2016-07-18 10:52 AM	7.54E-01	6.25E-02	NaN	1	ANPEP	ANPEP
Induction of Apoptosis by HIV1	gene list with FC+-1.5 up and down combined	6.83E-01	3.39E-02	NaN	2	NGFRTNFRSF1A	NGFR,TNFRSF1A
Induction of Apoptosis by HIV1	FC list with outliar samples removed _ 071816 - 2016-07-18 10:52 AM	2.91E-01	1.69E-02	NaN	1	TNFRSF1A	TNFRSF1A
ATM Signaling	gene list with FC+-1.5 up and down combined	6.83E-01	3.39E-02	NaN	2	CDKN1AGADD45B	CDKN1A,GADD45B
ATM Signaling	FC list with outliar samples removed _ 071816 - 2016-07-18 10:52 AM	2.91E-01	1.69E-02	NaN	1	CDKN1A	CDKN1A
Phospholipases	gene list with FC+-1.5 up and down combined	6.83E-01	3.39E-02	NaN	2	PLA1APLBD1	PLA1A,PLBD1
Phospholipases	FC list with outliar samples removed _ 071816 - 2016-07-18 10:52 AM	1.47E00	5.08E-02	NaN	3	PLA1AABHD3PLBD1	PLA1A,ABHD3,PLBD1
Paxillin Signaling	gene list with FC+-1.5 up and down combined	6.79E-01	2.73E-02	NaN	3	ITGAXITGB2ITGA5	ITGAX,ITGB2,ITGA5
Paxillin Signaling	FC list with outliar samples removed _ 071816 - 2016-07-18 10:52 AM	4.17E-01	1.82E-02	NaN	2	ITGAXITGB2	ITGAX,ITGB2
Activation of IRF by Cytosolic Pattern Recognition Receptors	gene list with FC+-1.5 up and down combined	6.73E-01	3.33E-02	NaN	2	IRF7ZBP1	IRF7,ZBP1
p53 Signaling	gene list with FC+-1.5 up and down combined	6.71E-01	2.7E-02	NaN	3	CDKN1AGADD45BTHBS1	CDKN1A,GADD45B,THBS1
HIF1α Signaling	gene list with FC+-1.5 up and down combined	6.56E-01	2.65E-02	NaN	3	MMP3MMP12MMP14	MMP3,MMP12,MMP14
HIF1α Signaling	FC list with outliar samples removed _ 071816 - 2016-07-18 10:52 AM	8.08E-01	2.65E-02	NaN	3	MMP3MMP12MMP13	MMP3,MMP12,MMP13
PCP pathway	gene list with FC+-1.5 up and down combined	6.52E-01	3.23E-02	NaN	2	SDC4JUNB	SDC4,JUNB
PCP pathway	FC list with outliar samples removed _ 071816 - 2016-07-18 10:52 AM	2.77E-01	1.61E-02	NaN	1	SDC4	SDC4
ERK5 Signaling	gene list with FC+-1.5 up and down combined	6.41E-01	3.17E-02	NaN	2	FOSLIF	FOS,LIF
Differential Regulation of Cytokine Production in Macrophages and T Helper Cells by IL-17A and IL-17F	gene list with FC+-1.5 up and down combined	6.4E-01	5.56E-02	NaN	1	CCL5	CCL5
RhoGDI Signaling	gene list with FC+-1.5 up and down combined	6.31E-01	2.33E-02	-2.000	4	MSNARPC1BCD44ITGA5	MSN,ARPC1B,CD44,ITGA5
RhoGDI Signaling	FC list with outliar samples removed _ 071816 - 2016-07-18 10:52 AM	4.65E-01	1.74E-02	NaN	3	MSNARPC1BCD44	MSN,ARPC1B,CD44
Sertoli Cell-Sertoli Cell Junction Signaling	gene list with FC+-1.5 up and down combined	6.25E-01	2.31E-02	NaN	4	ZAKTNFRSF1ATUBA1CITGA5	ZAK,TNFRSF1A,TUBA1C,ITGA5
Role of Lipids/Lipid Rafts in the Pathogenesis of Influenza	gene list with FC+-1.5 up and down combined	6.2E-01	5.26E-02	NaN	1	RSAD2	RSAD2
The Visual Cycle	gene list with FC+-1.5 up and down combined	6.2E-01	5.26E-02	NaN	1	DHRS9	DHRS9
The Visual Cycle	FC list with outliar samples removed _ 071816 - 2016-07-18 10:52 AM	6.87E-01	5.26E-02	NaN	1	DHRS9	DHRS9
Remodeling of Epithelial Adherens Junctions	gene list with FC+-1.5 up and down combined	6.12E-01	3.03E-02	NaN	2	TUBA1CARPC1B	TUBA1C,ARPC1B
Remodeling of Epithelial Adherens Junctions	FC list with outliar samples removed _ 071816 - 2016-07-18 10:52 AM	7.24E-01	3.03E-02	NaN	2	TUBA1CARPC1B	TUBA1C,ARPC1B
UVB-Induced MAPK Signaling	gene list with FC+-1.5 up and down combined	6.12E-01	3.03E-02	NaN	2	FOSPRKCG	FOS,PRKCG
UVB-Induced MAPK Signaling	FC list with outliar samples removed _ 071816 - 2016-07-18 10:52 AM	2.59E-01	1.52E-02	NaN	1	PRKCG	PRKCG
fMLP Signaling in Neutrophils	gene list with FC+-1.5 up and down combined	6.07E-01	2.5E-02	NaN	3	CYBBARPC1BPRKCG	CYBB,ARPC1B,PRKCG
fMLP Signaling in Neutrophils	FC list with outliar samples removed _ 071816 - 2016-07-18 10:52 AM	7.54E-01	2.5E-02	NaN	3	CYBBARPC1BPRKCG	CYBB,ARPC1B,PRKCG
Gαi Signaling	gene list with FC+-1.5 up and down combined	6.07E-01	2.5E-02	NaN	3	CAV1STAT3S1PR3	CAV1,STAT3,S1PR3
Gαi Signaling	FC list with outliar samples removed _ 071816 - 2016-07-18 10:52 AM	3.72E-01	1.67E-02	NaN	2	STAT3S1PR3	STAT3,S1PR3
Agrin Interactions at Neuromuscular Junction	gene list with FC+-1.5 up and down combined	6.03E-01	2.99E-02	NaN	2	ITGB2ITGA5	ITGB2,ITGA5
Agrin Interactions at Neuromuscular Junction	FC list with outliar samples removed _ 071816 - 2016-07-18 10:52 AM	2.54E-01	1.49E-02	NaN	1	ITGB2	ITGB2
Role of IL-17A in Arthritis	gene list with FC+-1.5 up and down combined	6.03E-01	2.99E-02	NaN	2	CCL5CXCL3	CCL5,CXCL3
Role of IL-17A in Arthritis	FC list with outliar samples removed _ 071816 - 2016-07-18 10:52 AM	7.14E-01	2.99E-02	NaN	2	CXCL6MMP13	CXCL6,MMP13
1D-myo-inositol Hexakisphosphate Biosynthesis II (Mammalian)	gene list with FC+-1.5 up and down combined	6E-01	5E-02	NaN	1	ITPKB	ITPKB
1D-myo-inositol Hexakisphosphate Biosynthesis II (Mammalian)	FC list with outliar samples removed _ 071816 - 2016-07-18 10:52 AM	6.67E-01	5E-02	NaN	1	ITPKB	ITPKB
D-myo-inositol (1,3,4)-trisphosphate Biosynthesis	gene list with FC+-1.5 up and down combined	6E-01	5E-02	NaN	1	ITPKB	ITPKB
D-myo-inositol (1,3,4)-trisphosphate Biosynthesis	FC list with outliar samples removed _ 071816 - 2016-07-18 10:52 AM	6.67E-01	5E-02	NaN	1	ITPKB	ITPKB
EGF Signaling	gene list with FC+-1.5 up and down combined	5.94E-01	2.94E-02	NaN	2	FOSSTAT3	FOS,STAT3
EGF Signaling	FC list with outliar samples removed _ 071816 - 2016-07-18 10:52 AM	2.5E-01	1.47E-02	NaN	1	STAT3	STAT3
Role of JAK1 and JAK3 in γc Cytokine Signaling	gene list with FC+-1.5 up and down combined	5.85E-01	2.9E-02	NaN	2	STAT3SOCS3	STAT3,SOCS3
Role of JAK1 and JAK3 in γc Cytokine Signaling	FC list with outliar samples removed _ 071816 - 2016-07-18 10:52 AM	6.95E-01	2.9E-02	NaN	2	STAT3SOCS3	STAT3,SOCS3
B Cell Receptor Signaling	gene list with FC+-1.5 up and down combined	5.77E-01	2.2E-02	NaN	4	FCGR2BBCL2A1PTPRCFCGR2A	FCGR2B,BCL2A1,PTPRC,FCGR2A
B Cell Receptor Signaling	FC list with outliar samples removed _ 071816 - 2016-07-18 10:52 AM	1.16E00	2.75E-02	NaN	5	FCGR2BBCL2A1PTPRCCD22FCGR2A	FCGR2B,BCL2A1,PTPRC,CD22,FCGR2A
Glioma Invasiveness Signaling	gene list with FC+-1.5 up and down combined	5.76E-01	2.86E-02	NaN	2	TIMP1CD44	TIMP1,CD44
Glioma Invasiveness Signaling	FC list with outliar samples removed _ 071816 - 2016-07-18 10:52 AM	6.86E-01	2.86E-02	NaN	2	TIMP1CD44	TIMP1,CD44
Endothelin-1 Signaling	gene list with FC+-1.5 up and down combined	5.72E-01	2.19E-02	1.000	4	FOSPLBD1CASP4PRKCG	FOS,PLBD1,CASP4,PRKCG
Endothelin-1 Signaling	FC list with outliar samples removed _ 071816 - 2016-07-18 10:52 AM	4.21E-01	1.64E-02	NaN	3	ABHD3PLBD1PRKCG	ABHD3,PLBD1,PRKCG
Polyamine Regulation in Colon Cancer	gene list with FC+-1.5 up and down combined	5.65E-01	4.55E-02	NaN	1	SAT1	SAT1
Polyamine Regulation in Colon Cancer	FC list with outliar samples removed _ 071816 - 2016-07-18 10:52 AM	6.31E-01	4.55E-02	NaN	1	SAT1	SAT1
Role of PI3K/AKT Signaling in the Pathogenesis of Influenza	gene list with FC+-1.5 up and down combined	5.5E-01	2.74E-02	NaN	2	CCL5PLAC8	CCL5,PLAC8
Protein Kinase A Signaling	gene list with FC+-1.5 up and down combined	5.37E-01	1.87E-02	0.000	7	HIST1H1CHIST1H1DNGFRFLNCPTPRCPDE5APRKCG	HIST1H1C,HIST1H1D,NGFR,FLNC,PTPRC,PDE5A,PRKCG
Tumoricidal Function of Hepatic Natural Killer Cells	gene list with FC+-1.5 up and down combined	5.33E-01	4.17E-02	NaN	1	ICAM1	ICAM1
Tumoricidal Function of Hepatic Natural Killer Cells	FC list with outliar samples removed _ 071816 - 2016-07-18 10:52 AM	5.98E-01	4.17E-02	NaN	1	ICAM1	ICAM1
Role of JAK1, JAK2 and TYK2 in Interferon Signaling	gene list with FC+-1.5 up and down combined	5.33E-01	4.17E-02	NaN	1	STAT3	STAT3
Role of JAK1, JAK2 and TYK2 in Interferon Signaling	FC list with outliar samples removed _ 071816 - 2016-07-18 10:52 AM	5.98E-01	4.17E-02	NaN	1	STAT3	STAT3
Estrogen-mediated S-phase Entry	gene list with FC+-1.5 up and down combined	5.33E-01	4.17E-02	NaN	1	CDKN1A	CDKN1A
Estrogen-mediated S-phase Entry	FC list with outliar samples removed _ 071816 - 2016-07-18 10:52 AM	5.98E-01	4.17E-02	NaN	1	CDKN1A	CDKN1A
Bupropion Degradation	gene list with FC+-1.5 up and down combined	5.33E-01	4.17E-02	NaN	1	CYP1B1	CYP1B1
Glutathione-mediated Detoxification	gene list with FC+-1.5 up and down combined	5.33E-01	4.17E-02	NaN	1	ANPEP	ANPEP
Glutathione-mediated Detoxification	FC list with outliar samples removed _ 071816 - 2016-07-18 10:52 AM	5.98E-01	4.17E-02	NaN	1	ANPEP	ANPEP
Glycolysis I	gene list with FC+-1.5 up and down combined	5.33E-01	4.17E-02	NaN	1	ENO1	ENO1
Glycolysis I	FC list with outliar samples removed _ 071816 - 2016-07-18 10:52 AM	5.98E-01	4.17E-02	NaN	1	ENO1	ENO1
Adipogenesis pathway	gene list with FC+-1.5 up and down combined	5.32E-01	2.27E-02	NaN	3	CEBPDTNFRSF1ASOX9	CEBPD,TNFRSF1A,SOX9
Adipogenesis pathway	FC list with outliar samples removed _ 071816 - 2016-07-18 10:52 AM	3.25E-01	1.52E-02	NaN	2	CEBPDTNFRSF1A	CEBPD,TNFRSF1A
Neurotrophin/TRK Signaling	gene list with FC+-1.5 up and down combined	5.27E-01	2.63E-02	NaN	2	FOSNGFR	FOS,NGFR
Axonal Guidance Signaling	gene list with FC+-1.5 up and down combined	5.23E-01	1.81E-02	NaN	8	SEMA3ENGFRADAM8TUBA1CARPC1BITGA5ADAMTS1PRKCG	SEMA3E,NGFR,ADAM8,TUBA1C,ARPC1B,ITGA5,ADAMTS1,PRKCG
Superpathway of D-myo-inositol (1,4,5)-trisphosphate Metabolism	gene list with FC+-1.5 up and down combined	5.18E-01	4E-02	NaN	1	ITPKB	ITPKB
Superpathway of D-myo-inositol (1,4,5)-trisphosphate Metabolism	FC list with outliar samples removed _ 071816 - 2016-07-18 10:52 AM	5.83E-01	4E-02	NaN	1	ITPKB	ITPKB
Gluconeogenesis I	gene list with FC+-1.5 up and down combined	5.18E-01	4E-02	NaN	1	ENO1	ENO1
Gluconeogenesis I	FC list with outliar samples removed _ 071816 - 2016-07-18 10:52 AM	5.83E-01	4E-02	NaN	1	ENO1	ENO1
Acetone Degradation I (to Methylglyoxal)	gene list with FC+-1.5 up and down combined	5.04E-01	3.85E-02	NaN	1	CYP1B1	CYP1B1
ERK/MAPK Signaling	gene list with FC+-1.5 up and down combined	5E-01	2.02E-02	1.000	4	FOSSTAT3ITGA5PRKCG	FOS,STAT3,ITGA5,PRKCG
Synaptic Long Term Depression	gene list with FC+-1.5 up and down combined	4.88E-01	2.14E-02	NaN	3	PPP1R17PLBD1PRKCG	PPP1R17,PLBD1,PRKCG
Synaptic Long Term Depression	FC list with outliar samples removed _ 071816 - 2016-07-18 10:52 AM	1.05E00	2.86E-02	-1.000	4	PPP1R17ABHD3PLBD1PRKCG	PPP1R17,ABHD3,PLBD1,PRKCG
TNFR2 Signaling	gene list with FC+-1.5 up and down combined	4.78E-01	3.57E-02	NaN	1	FOS	FOS
Leptin Signaling in Obesity	gene list with FC+-1.5 up and down combined	4.69E-01	2.38E-02	NaN	2	STAT3SOCS3	STAT3,SOCS3
Leptin Signaling in Obesity	FC list with outliar samples removed _ 071816 - 2016-07-18 10:52 AM	5.71E-01	2.38E-02	NaN	2	STAT3SOCS3	STAT3,SOCS3
LPS-stimulated MAPK Signaling	gene list with FC+-1.5 up and down combined	4.56E-01	2.33E-02	NaN	2	FOSPRKCG	FOS,PRKCG
Regulation of Actin-based Motility by Rho	gene list with FC+-1.5 up and down combined	4.49E-01	2.3E-02	NaN	2	ARPC1BITGA5	ARPC1B,ITGA5
eNOS Signaling	gene list with FC+-1.5 up and down combined	4.48E-01	2.03E-02	NaN	3	CAV1KNG1PRKCG	CAV1,KNG1,PRKCG
eNOS Signaling	FC list with outliar samples removed _ 071816 - 2016-07-18 10:52 AM	5.78E-01	2.03E-02	NaN	3	KNG1AQP4PRKCG	KNG1,AQP4,PRKCG
VEGF Family Ligand-Receptor Interactions	gene list with FC+-1.5 up and down combined	4.43E-01	2.27E-02	NaN	2	FOSPRKCG	FOS,PRKCG
Apoptosis Signaling	gene list with FC+-1.5 up and down combined	4.43E-01	2.27E-02	NaN	2	TNFRSF1ABCL2A1	TNFRSF1A,BCL2A1
Apoptosis Signaling	FC list with outliar samples removed _ 071816 - 2016-07-18 10:52 AM	5.43E-01	2.27E-02	NaN	2	TNFRSF1ABCL2A1	TNFRSF1A,BCL2A1
Inhibition of Angiogenesis by TSP1	gene list with FC+-1.5 up and down combined	4.31E-01	3.12E-02	NaN	1	THBS1	THBS1
Acute Myeloid Leukemia Signaling	gene list with FC+-1.5 up and down combined	4.31E-01	2.22E-02	NaN	2	STAT3CSF2RB	STAT3,CSF2RB
Acute Myeloid Leukemia Signaling	FC list with outliar samples removed _ 071816 - 2016-07-18 10:52 AM	5.3E-01	2.22E-02	NaN	2	STAT3CSF2RB	STAT3,CSF2RB
MIF-mediated Glucocorticoid Regulation	gene list with FC+-1.5 up and down combined	4.21E-01	3.03E-02	NaN	1	CD74	CD74
MIF-mediated Glucocorticoid Regulation	FC list with outliar samples removed _ 071816 - 2016-07-18 10:52 AM	4.82E-01	3.03E-02	NaN	1	CD74	CD74
Retinol Biosynthesis	gene list with FC+-1.5 up and down combined	3.92E-01	2.78E-02	NaN	1	DHRS9	DHRS9
Retinol Biosynthesis	FC list with outliar samples removed _ 071816 - 2016-07-18 10:52 AM	4.51E-01	2.78E-02	NaN	1	DHRS9	DHRS9
ErbB Signaling	gene list with FC+-1.5 up and down combined	3.91E-01	2.06E-02	NaN	2	FOSPRKCG	FOS,PRKCG
tRNA Splicing	gene list with FC+-1.5 up and down combined	3.83E-01	2.7E-02	NaN	1	PDE5A	PDE5A
Antioxidant Action of Vitamin C	gene list with FC+-1.5 up and down combined	3.81E-01	2.02E-02	NaN	2	CSF2RBPLBD1	CSF2RB,PLBD1
Antioxidant Action of Vitamin C	FC list with outliar samples removed _ 071816 - 2016-07-18 10:52 AM	9.31E-01	3.03E-02	NaN	3	CSF2RBABHD3PLBD1	CSF2RB,ABHD3,PLBD1
Gap Junction Signaling	gene list with FC+-1.5 up and down combined	3.78E-01	1.83E-02	NaN	3	CAV1TUBA1CPRKCG	CAV1,TUBA1C,PRKCG
Gap Junction Signaling	FC list with outliar samples removed _ 071816 - 2016-07-18 10:52 AM	2.29E-01	1.22E-02	NaN	2	TUBA1CPRKCG	TUBA1C,PRKCG
April Mediated Signaling	gene list with FC+-1.5 up and down combined	3.74E-01	2.63E-02	NaN	1	FOS	FOS
Estrogen Biosynthesis	gene list with FC+-1.5 up and down combined	3.74E-01	2.63E-02	NaN	1	CYP1B1	CYP1B1
Tight Junction Signaling	gene list with FC+-1.5 up and down combined	3.7E-01	1.81E-02	NaN	3	FOSNGFRTNFRSF1A	FOS,NGFR,TNFRSF1A
Thyroid Cancer Signaling	gene list with FC+-1.5 up and down combined	3.66E-01	2.56E-02	NaN	1	CXCL10	CXCL10
SAPK/JNK Signaling	gene list with FC+-1.5 up and down combined	3.61E-01	1.94E-02	NaN	2	ZAKFCER1G	ZAK,FCER1G
Role of PKR in Interferon Induction and Antiviral Response	gene list with FC+-1.5 up and down combined	3.57E-01	2.5E-02	NaN	1	TNFRSF1A	TNFRSF1A
Role of PKR in Interferon Induction and Antiviral Response	FC list with outliar samples removed _ 071816 - 2016-07-18 10:52 AM	4.15E-01	2.5E-02	NaN	1	TNFRSF1A	TNFRSF1A
B Cell Activating Factor Signaling	gene list with FC+-1.5 up and down combined	3.57E-01	2.5E-02	NaN	1	FOS	FOS
Transcriptional Regulatory Network in Embryonic Stem Cells	gene list with FC+-1.5 up and down combined	3.57E-01	2.5E-02	NaN	1	STAT3	STAT3
Transcriptional Regulatory Network in Embryonic Stem Cells	FC list with outliar samples removed _ 071816 - 2016-07-18 10:52 AM	4.15E-01	2.5E-02	NaN	1	STAT3	STAT3
Huntington's Disease Signaling	gene list with FC+-1.5 up and down combined	3.51E-01	1.68E-02	NaN	4	CTSDCASP4TGM2PRKCG	CTSD,CASP4,TGM2,PRKCG
Huntington's Disease Signaling	FC list with outliar samples removed _ 071816 - 2016-07-18 10:52 AM	4.92E-01	1.68E-02	NaN	4	CTSDTGM2UBCPRKCG	CTSD,TGM2,UBC,PRKCG
Mouse Embryonic Stem Cell Pluripotency	gene list with FC+-1.5 up and down combined	3.51E-01	1.9E-02	NaN	2	STAT3LIF	STAT3,LIF
Role of RIG1-like Receptors in Antiviral Innate Immunity	gene list with FC+-1.5 up and down combined	3.5E-01	2.44E-02	NaN	1	IRF7	IRF7
Mechanisms of Viral Exit from Host Cells	gene list with FC+-1.5 up and down combined	3.5E-01	2.44E-02	NaN	1	PRKCG	PRKCG
Mechanisms of Viral Exit from Host Cells	FC list with outliar samples removed _ 071816 - 2016-07-18 10:52 AM	4.07E-01	2.44E-02	NaN	1	PRKCG	PRKCG
Role of IL-17F in Allergic Inflammatory Airway Diseases	gene list with FC+-1.5 up and down combined	3.5E-01	2.44E-02	NaN	1	CXCL10	CXCL10
Role of IL-17F in Allergic Inflammatory Airway Diseases	FC list with outliar samples removed _ 071816 - 2016-07-18 10:52 AM	1.06E00	4.88E-02	NaN	2	CXCL6MMP13	CXCL6,MMP13
Ephrin Receptor Signaling	gene list with FC+-1.5 up and down combined	3.48E-01	1.74E-02	NaN	3	STAT3ARPC1BITGA5	STAT3,ARPC1B,ITGA5
Corticotropin Releasing Hormone Signaling	gene list with FC+-1.5 up and down combined	3.42E-01	1.87E-02	NaN	2	FOSPRKCG	FOS,PRKCG
T Cell Receptor Signaling	gene list with FC+-1.5 up and down combined	3.37E-01	1.85E-02	NaN	2	FOSPTPRC	FOS,PTPRC
iNOS Signaling	gene list with FC+-1.5 up and down combined	3.34E-01	2.33E-02	NaN	1	FOS	FOS
Role of Oct4 in Mammalian Embryonic Stem Cell Pluripotency	gene list with FC+-1.5 up and down combined	3.2E-01	2.22E-02	NaN	1	SPP1	SPP1
Role of Oct4 in Mammalian Embryonic Stem Cell Pluripotency	FC list with outliar samples removed _ 071816 - 2016-07-18 10:52 AM	3.76E-01	2.22E-02	NaN	1	SPP1	SPP1
Neuropathic Pain Signaling In Dorsal Horn Neurons	gene list with FC+-1.5 up and down combined	3.16E-01	1.77E-02	NaN	2	FOSPRKCG	FOS,PRKCG
nNOS Signaling in Neurons	gene list with FC+-1.5 up and down combined	3.14E-01	2.17E-02	NaN	1	PRKCG	PRKCG
nNOS Signaling in Neurons	FC list with outliar samples removed _ 071816 - 2016-07-18 10:52 AM	3.69E-01	2.17E-02	NaN	1	PRKCG	PRKCG
Nicotine Degradation III	gene list with FC+-1.5 up and down combined	3.07E-01	2.13E-02	NaN	1	CYP1B1	CYP1B1
p38 MAPK Signaling	gene list with FC+-1.5 up and down combined	2.99E-01	1.71E-02	NaN	2	IL1RNTNFRSF1A	IL1RN,TNFRSF1A
p38 MAPK Signaling	FC list with outliar samples removed _ 071816 - 2016-07-18 10:52 AM	3.85E-01	1.71E-02	NaN	2	IL1RNTNFRSF1A	IL1RN,TNFRSF1A
Pancreatic Adenocarcinoma Signaling	gene list with FC+-1.5 up and down combined	2.95E-01	1.69E-02	NaN	2	STAT3CDKN1A	STAT3,CDKN1A
Pancreatic Adenocarcinoma Signaling	FC list with outliar samples removed _ 071816 - 2016-07-18 10:52 AM	3.8E-01	1.69E-02	NaN	2	STAT3CDKN1A	STAT3,CDKN1A
Sperm Motility	gene list with FC+-1.5 up and down combined	2.95E-01	1.69E-02	NaN	2	PLBD1PRKCG	PLBD1,PRKCG
Sperm Motility	FC list with outliar samples removed _ 071816 - 2016-07-18 10:52 AM	7.69E-01	2.54E-02	NaN	3	ABHD3PLBD1PRKCG	ABHD3,PLBD1,PRKCG
Cell Cycle: G2/M DNA Damage Checkpoint Regulation	gene list with FC+-1.5 up and down combined	2.94E-01	2.04E-02	NaN	1	CDKN1A	CDKN1A
Cell Cycle: G2/M DNA Damage Checkpoint Regulation	FC list with outliar samples removed _ 071816 - 2016-07-18 10:52 AM	3.49E-01	2.04E-02	NaN	1	CDKN1A	CDKN1A
Fc Epsilon RI Signaling	gene list with FC+-1.5 up and down combined	2.92E-01	1.68E-02	NaN	2	FCER1GPRKCG	FCER1G,PRKCG
Fc Epsilon RI Signaling	FC list with outliar samples removed _ 071816 - 2016-07-18 10:52 AM	3.76E-01	1.68E-02	NaN	2	FCER1GPRKCG	FCER1G,PRKCG
NRF2-mediated Oxidative Stress Response	gene list with FC+-1.5 up and down combined	2.89E-01	1.58E-02	NaN	3	FOSJUNBPRKCG	FOS,JUNB,PRKCG
NRF2-mediated Oxidative Stress Response	FC list with outliar samples removed _ 071816 - 2016-07-18 10:52 AM	3.96E-01	1.58E-02	NaN	3	EPHX1NFE2L2PRKCG	EPHX1,NFE2L2,PRKCG
Role of NANOG in Mammalian Embryonic Stem Cell Pluripotency	gene list with FC+-1.5 up and down combined	2.88E-01	1.67E-02	NaN	2	STAT3LIF	STAT3,LIF
RhoA Signaling	gene list with FC+-1.5 up and down combined	2.88E-01	1.67E-02	NaN	2	MSNARPC1B	MSN,ARPC1B
RhoA Signaling	FC list with outliar samples removed _ 071816 - 2016-07-18 10:52 AM	3.72E-01	1.67E-02	NaN	2	MSNARPC1B	MSN,ARPC1B
Sphingosine-1-phosphate Signaling	gene list with FC+-1.5 up and down combined	2.84E-01	1.65E-02	NaN	2	S1PR3CASP4	S1PR3,CASP4
CD27 Signaling in Lymphocytes	gene list with FC+-1.5 up and down combined	2.83E-01	1.96E-02	NaN	1	FOS	FOS
D-myo-inositol (1,4,5,6)-Tetrakisphosphate Biosynthesis	gene list with FC+-1.5 up and down combined	2.8E-01	1.64E-02	NaN	2	SOCS3PTPRC	SOCS3,PTPRC
D-myo-inositol (1,4,5,6)-Tetrakisphosphate Biosynthesis	FC list with outliar samples removed _ 071816 - 2016-07-18 10:52 AM	3.63E-01	1.64E-02	NaN	2	SOCS3PTPRC	SOCS3,PTPRC
D-myo-inositol (3,4,5,6)-tetrakisphosphate Biosynthesis	gene list with FC+-1.5 up and down combined	2.8E-01	1.64E-02	NaN	2	SOCS3PTPRC	SOCS3,PTPRC
D-myo-inositol (3,4,5,6)-tetrakisphosphate Biosynthesis	FC list with outliar samples removed _ 071816 - 2016-07-18 10:52 AM	3.63E-01	1.64E-02	NaN	2	SOCS3PTPRC	SOCS3,PTPRC
PI3K/AKT Signaling	gene list with FC+-1.5 up and down combined	2.8E-01	1.64E-02	NaN	2	CDKN1AITGA5	CDKN1A,ITGA5
Docosahexaenoic Acid (DHA) Signaling	gene list with FC+-1.5 up and down combined	2.77E-01	1.92E-02	NaN	1	BCL2A1	BCL2A1
Docosahexaenoic Acid (DHA) Signaling	FC list with outliar samples removed _ 071816 - 2016-07-18 10:52 AM	3.3E-01	1.92E-02	NaN	1	BCL2A1	BCL2A1
FcγRIIB Signaling in B Lymphocytes	gene list with FC+-1.5 up and down combined	2.71E-01	1.89E-02	NaN	1	FCGR2B	FCGR2B
FcγRIIB Signaling in B Lymphocytes	FC list with outliar samples removed _ 071816 - 2016-07-18 10:52 AM	3.24E-01	1.89E-02	NaN	1	FCGR2B	FCGR2B
Nicotine Degradation II	gene list with FC+-1.5 up and down combined	2.71E-01	1.89E-02	NaN	1	CYP1B1	CYP1B1
Unfolded protein response	gene list with FC+-1.5 up and down combined	2.71E-01	1.89E-02	NaN	1	CEBPD	CEBPD
Unfolded protein response	FC list with outliar samples removed _ 071816 - 2016-07-18 10:52 AM	8.74E-01	3.77E-02	NaN	2	CEBPDNFE2L2	CEBPD,NFE2L2
G-Protein Coupled Receptor Signaling	gene list with FC+-1.5 up and down combined	2.7E-01	1.49E-02	NaN	4	STAT3S1PR3PDE5APRKCG	STAT3,S1PR3,PDE5A,PRKCG
Xenobiotic Metabolism Signaling	gene list with FC+-1.5 up and down combined	2.67E-01	1.49E-02	NaN	4	ALDH1A2ALDH1L1CYP1B1PRKCG	ALDH1A2,ALDH1L1,CYP1B1,PRKCG
CCR3 Signaling in Eosinophils	gene list with FC+-1.5 up and down combined	2.66E-01	1.59E-02	NaN	2	CCL11PRKCG	CCL11,PRKCG
CCR3 Signaling in Eosinophils	FC list with outliar samples removed _ 071816 - 2016-07-18 10:52 AM	3.47E-01	1.59E-02	NaN	2	CCL11PRKCG	CCL11,PRKCG
GNRH Signaling	gene list with FC+-1.5 up and down combined	2.63E-01	1.57E-02	NaN	2	FOSPRKCG	FOS,PRKCG
Role of CHK Proteins in Cell Cycle Checkpoint Control	gene list with FC+-1.5 up and down combined	2.61E-01	1.82E-02	NaN	1	CDKN1A	CDKN1A
Role of CHK Proteins in Cell Cycle Checkpoint Control	FC list with outliar samples removed _ 071816 - 2016-07-18 10:52 AM	3.13E-01	1.82E-02	NaN	1	CDKN1A	CDKN1A
Melanoma Signaling	gene list with FC+-1.5 up and down combined	2.61E-01	1.82E-02	NaN	1	CDKN1A	CDKN1A
Melanoma Signaling	FC list with outliar samples removed _ 071816 - 2016-07-18 10:52 AM	3.13E-01	1.82E-02	NaN	1	CDKN1A	CDKN1A
Melatonin Degradation I	gene list with FC+-1.5 up and down combined	2.61E-01	1.82E-02	NaN	1	CYP1B1	CYP1B1
Regulation of Cellular Mechanics by Calpain Protease	gene list with FC+-1.5 up and down combined	2.61E-01	1.82E-02	NaN	1	ITGA5	ITGA5
Breast Cancer Regulation by Stathmin1	gene list with FC+-1.5 up and down combined	2.55E-01	1.49E-02	NaN	3	CDKN1ATUBA1CPRKCG	CDKN1A,TUBA1C,PRKCG
Breast Cancer Regulation by Stathmin1	FC list with outliar samples removed _ 071816 - 2016-07-18 10:52 AM	3.56E-01	1.49E-02	NaN	3	CDKN1ATUBA1CPRKCG	CDKN1A,TUBA1C,PRKCG
P2Y Purigenic Receptor Signaling Pathway	gene list with FC+-1.5 up and down combined	2.5E-01	1.53E-02	NaN	2	FOSPRKCG	FOS,PRKCG
Cardiac β-adrenergic Signaling	gene list with FC+-1.5 up and down combined	2.4E-01	1.49E-02	NaN	2	ATP2A3PDE5A	ATP2A3,PDE5A
CNTF Signaling	gene list with FC+-1.5 up and down combined	2.36E-01	1.67E-02	NaN	1	STAT3	STAT3
CNTF Signaling	FC list with outliar samples removed _ 071816 - 2016-07-18 10:52 AM	2.86E-01	1.67E-02	NaN	1	STAT3	STAT3
Ephrin A Signaling	gene list with FC+-1.5 up and down combined	2.36E-01	1.67E-02	NaN	1	NGFR	NGFR
Superpathway of Melatonin Degradation	gene list with FC+-1.5 up and down combined	2.36E-01	1.67E-02	NaN	1	CYP1B1	CYP1B1
Hereditary Breast Cancer Signaling	gene list with FC+-1.5 up and down combined	2.25E-01	1.44E-02	NaN	2	CDKN1AGADD45B	CDKN1A,GADD45B
Hereditary Breast Cancer Signaling	FC list with outliar samples removed _ 071816 - 2016-07-18 10:52 AM	3E-01	1.44E-02	NaN	2	CDKN1AUBC	CDKN1A,UBC
3-phosphoinositide Degradation	gene list with FC+-1.5 up and down combined	2.25E-01	1.44E-02	NaN	2	SOCS3PTPRC	SOCS3,PTPRC
3-phosphoinositide Degradation	FC list with outliar samples removed _ 071816 - 2016-07-18 10:52 AM	3E-01	1.44E-02	NaN	2	SOCS3PTPRC	SOCS3,PTPRC
Cell Cycle: G1/S Checkpoint Regulation	gene list with FC+-1.5 up and down combined	2.23E-01	1.59E-02	NaN	1	CDKN1A	CDKN1A
Cell Cycle: G1/S Checkpoint Regulation	FC list with outliar samples removed _ 071816 - 2016-07-18 10:52 AM	2.72E-01	1.59E-02	NaN	1	CDKN1A	CDKN1A
IL-2 Signaling	gene list with FC+-1.5 up and down combined	2.19E-01	1.56E-02	NaN	1	FOS	FOS
Eicosanoid Signaling	gene list with FC+-1.5 up and down combined	2.15E-01	1.54E-02	NaN	1	PLBD1	PLBD1
Eicosanoid Signaling	FC list with outliar samples removed _ 071816 - 2016-07-18 10:52 AM	7.34E-01	3.08E-02	NaN	2	ABHD3PLBD1	ABHD3,PLBD1
GABA Receptor Signaling	gene list with FC+-1.5 up and down combined	2.11E-01	1.52E-02	NaN	1	GABRA2	GABRA2
GABA Receptor Signaling	FC list with outliar samples removed _ 071816 - 2016-07-18 10:52 AM	7.24E-01	3.03E-02	NaN	2	GABRA2UBC	GABRA2,UBC
ErbB2-ErbB3 Signaling	gene list with FC+-1.5 up and down combined	2.03E-01	1.47E-02	NaN	1	STAT3	STAT3
ErbB2-ErbB3 Signaling	FC list with outliar samples removed _ 071816 - 2016-07-18 10:52 AM	2.5E-01	1.47E-02	NaN	1	STAT3	STAT3
Melatonin Signaling	gene list with FC+-1.5 up and down combined	2E-01	1.45E-02	NaN	1	PRKCG	PRKCG
Melatonin Signaling	FC list with outliar samples removed _ 071816 - 2016-07-18 10:52 AM	2.46E-01	1.45E-02	NaN	1	PRKCG	PRKCG
Circadian Rhythm Signaling	FC list with outliar samples removed _ 071816 - 2016-07-18 10:52 AM	4.82E-01	3.03E-02	NaN	1	AVP	AVP
PPARα/RXRα Activation	FC list with outliar samples removed _ 071816 - 2016-07-18 10:52 AM	2.24E-01	1.2E-02	NaN	2	ABCA1BCL3	ABCA1,BCL3
Role of BRCA1 in DNA Damage Response	FC list with outliar samples removed _ 071816 - 2016-07-18 10:52 AM	6.17E-01	2.56E-02	NaN	2	CDKN1ABABAM1	CDKN1A,BABAM1
IL-15 Signaling	FC list with outliar samples removed _ 071816 - 2016-07-18 10:52 AM	2.2E-01	1.32E-02	NaN	1	STAT3	STAT3
FLT3 Signaling in Hematopoietic Progenitor Cells	FC list with outliar samples removed _ 071816 - 2016-07-18 10:52 AM	2E-01	1.22E-02	NaN	1	STAT3	STAT3
Antiproliferative Role of Somatostatin Receptor 2	FC list with outliar samples removed _ 071816 - 2016-07-18 10:52 AM	2.35E-01	1.39E-02	NaN	1	CDKN1A	CDKN1A
Aldosterone Signaling in Epithelial Cells	FC list with outliar samples removed _ 071816 - 2016-07-18 10:52 AM	2.27E-01	1.21E-02	NaN	2	ICMTPRKCG	ICMT,PRKCG
Renal Cell Carcinoma Signaling	FC list with outliar samples removed _ 071816 - 2016-07-18 10:52 AM	2.1E-01	1.27E-02	NaN	1	UBC	UBC
Glioblastoma Multiforme Signaling	FC list with outliar samples removed _ 071816 - 2016-07-18 10:52 AM	2.44E-01	1.27E-02	NaN	2	CDKN1AIGF2	CDKN1A,IGF2
Cyclins and Cell Cycle Regulation	FC list with outliar samples removed _ 071816 - 2016-07-18 10:52 AM	2.17E-01	1.3E-02	NaN	1	CDKN1A	CDKN1A
Dopamine-DARPP32 Feedback in cAMP Signaling	FC list with outliar samples removed _ 071816 - 2016-07-18 10:52 AM	2.44E-01	1.27E-02	NaN	2	ATP2A3PRKCG	ATP2A3,PRKCG
ErbB4 Signaling	FC list with outliar samples removed _ 071816 - 2016-07-18 10:52 AM	2.42E-01	1.43E-02	NaN	1	PRKCG	PRKCG
D-myo-inositol-5-phosphate Metabolism	FC list with outliar samples removed _ 071816 - 2016-07-18 10:52 AM	2.97E-01	1.43E-02	NaN	2	SOCS3PTPRC	SOCS3,PTPRC
Superpathway of Inositol Phosphate Compounds	FC list with outliar samples removed _ 071816 - 2016-07-18 10:52 AM	3.15E-01	1.39E-02	NaN	3	SOCS3ITPKBPTPRC	SOCS3,ITPKB,PTPRC
Salvage Pathways of Pyrimidine Ribonucleotides	FC list with outliar samples removed _ 071816 - 2016-07-18 10:52 AM	5.17E-01	2.17E-02	NaN	2	NEK2APOBEC1	NEK2,APOBEC1
Epithelial Adherens Junction Signaling	FC list with outliar samples removed _ 071816 - 2016-07-18 10:52 AM	2.88E-01	1.4E-02	NaN	2	TUBA1CARPC1B	TUBA1C,ARPC1B
Wnt/β-catenin Signaling	FC list with outliar samples removed _ 071816 - 2016-07-18 10:52 AM	2.24E-01	1.2E-02	NaN	2	CD44UBC	CD44,UBC
Dopamine Receptor Signaling	FC list with outliar samples removed _ 071816 - 2016-07-18 10:52 AM	2.2E-01	1.32E-02	NaN	1	PRL	PRL
Cell Cycle Control of Chromosomal Replication	FC list with outliar samples removed _ 071816 - 2016-07-18 10:52 AM	5.54E-01	3.7E-02	NaN	1	MCM6	MCM6
Protein Citrullination	FC list with outliar samples removed _ 071816 - 2016-07-18 10:52 AM	1.23E00	2E-01	NaN	1	PADI2	PADI2
Pyridoxal 5'-phosphate Salvage Pathway	FC list with outliar samples removed _ 071816 - 2016-07-18 10:52 AM	2.72E-01	1.59E-02	NaN	1	NEK2	NEK2
α-tocopherol Degradation	FC list with outliar samples removed _ 071816 - 2016-07-18 10:52 AM	1.33E00	2.5E-01	NaN	1	CYP4F2	CYP4F2

## Sheet: Sheet1
Ingenuity Canonical Pathways	-log(p-value) gene list with FC+-1.5 up and down combined	-log(p-value) FC list with outliar samples removed _ 071816 - 2016-07-18 10:52 AM	pvalue_all samples	pvalue_outliars removed	number of molecules _all samples	number of molecules _ with outliar samples removed	Molecules_all samples	Molecules
Complement System	14.9	14.2	1.25893e-15	6.30957e-15	13	12	C3,C1QB,ITGAX,ITGB2,C1R,CFH,C3AR1,C1QA,C1QC,C4A/C4B,MASP2,C1S,SERPING1	C1QC,C4A/C4B,C3,MASP2,C1QB,ITGAX,ITGB2,C1R,SERPING1,CFH,C3AR1,C1QA
Granulocyte Adhesion and Diapedesis	11.5	6.11	3.16228e-12	7.76247e-07	19	12	CCL5,TNFRSF1A,CXCL10,MMP12,MSN,CCL11,ITGB2,CXCL2,MMP3,IL1RN,SELP,NGFR,CXCL13,CXCL16,SDC4,CXCL3,ICAM1,ITGA5,MMP14	CXCL6,MMP3,IL1RN,TNFRSF1A,MMP12,MSN,CXCL16,ITGB2,SDC4,CCL11,MMP13,ICAM1
Acute Phase Response Signaling	11.4	8.71	3.98107e-12	1.94984e-09	19	15	C3,SOCS3,TNFRSF1A,CP,SERPINA3,C1R,OSMR,FOS,STAT3,C4A/C4B,FN1,IL1RN,NGFR,SERPINF2,VWF,SERPINE1,C1S,SERPING1,ALB	C3,SOCS3,TNFRSF1A,CP,SERPINA3,C1R,OSMR,STAT3,C4A/C4B,FN1,IL1RN,SERPINA1,VWF,SERPING1,ALB
Agranulocyte Adhesion and Diapedesis	11.1	6.68	7.94328e-12	2.0893e-07	19	13	CCL5,TNFRSF1A,CXCL10,MMP12,MSN,CCL11,ITGB2,CXCL2,MMP3,FN1,IL1RN,SELP,CXCL13,CXCL16,SDC4,CXCL3,ICAM1,ITGA5,MMP14	TNFRSF1A,MMP12,MSN,CCL11,ITGB2,MMP13,CXCL6,MMP3,FN1,IL1RN,CXCL16,SDC4,ICAM1
Dendritic Cell Maturation	10.8	9.16	1.58489e-11	6.91831e-10	19	16	CCR7,TNFRSF1A,HLA-DQA1,HLA-DQB1,COL3A1,COL1A2,B2M,COL1A1,FCER1G,TREM2,FCGR2A,HLA-A,FCGR2B,IL1RN,NGFR,TYROBP,HLA-DRB5,ICAM1,FCGR3A/FCGR3B	TNFRSF1A,HLA-DQA1,HLA-DQB1,COL3A1,B2M,COL1A1,FCER1G,TREM2,FCGR2A,HLA-DRA,HLA-A,FCGR2B,IL1RN,TYROBP,HLA-DRB5,ICAM1
Atherosclerosis Signaling	10.6	11.7	2.51189e-11	1.99526e-12	16	16	CCR2,APOD,COL3A1,COL1A2,MSR1,CCL11,COL1A1,ITGB2,LYZ,MMP3,APOC2,IL1RN,SELP,PLBD1,ICAM1,ALB	CCR2,APOD,COL3A1,MSR1,CCL11,COL1A1,ITGB2,MMP13,LYZ,MMP3,IL1RN,SERPINA1,ABHD3,PLBD1,ICAM1,ALB
LXR/RXR Activation	7.7	6.61	1.99526e-08	2.45471e-07	13	11	C3,TNFRSF1A,APOD,ABCA1,MSR1,LYZ,C4A/C4B,APOC2,IL1RN,NGFR,KNG1,SERPINF2,ALB	LYZ,C4A/C4B,IL1RN,C3,TNFRSF1A,APOD,KNG1,ABCA1,SERPINA1,MSR1,ALB
Coagulation System	7.57	6.77	2.69153e-08	1.69824e-07	8	7	PROS1,KNG1,F7,SERPINF2,F10,VWF,SERPINE1,PLAT	PROS1,KNG1,F7,SERPINA1,F10,VWF,PLAT
Antigen Presentation Pathway	7.36	7.95	4.36516e-08	1.12202e-08	8	8	HLA-E,HLA-A,CD74,HLA-DQA1,NLRC5,HLA-DRB5,B2M,TAP1	HLA-E,HLA-A,CD74,HLA-DQA1,NLRC5,HLA-DRB5,B2M,HLA-DRA
Role of Pattern Recognition Receptors in Recognition of Bacteria and Viruses	7.28	4.52	5.24807e-08	3.01995e-05	13	9	C3,CCL5,C1QB,OAS2,LIF,C3AR1,C1QA,TLR8,C1QC,IRF7,CLEC7A,PTX3,PRKCG	TLR8,C1QC,C3,C1QB,OAS2,CLEC7A,C3AR1,C1QA,PRKCG
Hepatic Fibrosis / Hepatic Stellate Cell Activation	7.25	4.9	5.62341e-08	1.25893e-05	15	11	CCR7,CCL5,COL15A1,TNFRSF1A,COL3A1,COL1A2,COL1A1,IGF2,FN1,COL16A1,NGFR,CXCL3,TIMP1,SERPINE1,ICAM1	IGFBP4,FN1,COL15A1,TNFRSF1A,COL3A1,COL4A5,COL1A1,TIMP1,MMP13,ICAM1,IGF2
TREM1 Signaling	7.24	4.68	5.7544e-08	2.0893e-05	10	7	TLR8,STAT3,FCGR2B,NLRC5,TYROBP,ITGAX,TREM1,CXCL3,ICAM1,ITGA5	TLR8,STAT3,FCGR2B,NLRC5,TYROBP,ITGAX,ICAM1
Communication between Innate and Adaptive Immune Cells	6.57	5.19	2.69153e-07	6.45654e-06	10	8	CCR7,TLR8,HLA-E,IL1RN,HLA-A,CCL5,CXCL10,HLA-DRB5,B2M,FCER1G	TLR8,HLA-E,IL1RN,HLA-A,HLA-DRB5,B2M,FCER1G,HLA-DRA
phagosome formation	6.09	4.97	8.12831e-07	1.07152e-05	11	9	TLR8,MRC1,FN1,FCGR2B,MSR1,FCER1G,ITGA5,CLEC7A,FCGR2A,FCGR3A/FCGR3B,PRKCG	TLR8,MRC1,FN1,FCGR2B,MSR1,FCER1G,CLEC7A,FCGR2A,PRKCG
Intrinsic Prothrombin Activation Pathway	5.62	4.72	2.39883e-06	1.90546e-05	6	5	PROS1,KNG1,COL3A1,COL1A2,F10,COL1A1	PROS1,KNG1,COL3A1,F10,COL1A1
Cdc42 Signaling	5.59	5.43	2.5704e-06	3.71535e-06	11	10	FOS,HLA-E,HLA-A,HLA-DQA1,HLA-DQB1,HLA-DRB5,B2M,IQGAP2,FCER1G,ARPC1B,ITGA5	HLA-E,HLA-A,HLA-DQA1,HLA-DQB1,HLA-DRB5,B2M,IQGAP2,FCER1G,ARPC1B,HLA-DRA
Graft-versus-Host Disease Signaling	5.55	7.32	2.81838e-06	4.7863e-08	7	8	HLA-E,IL1RN,HLA-A,HLA-DQA1,HLA-DQB1,HLA-DRB5,FCER1G	HLA-E,IL1RN,HLA-A,HLA-DQA1,HLA-DQB1,HLA-DRB5,FCER1G,HLA-DRA
Allograft Rejection Signaling	5.29	7.01	5.12861e-06	9.77237e-08	7	8	HLA-E,HLA-A,HLA-DQA1,HLA-DQB1,HLA-DRB5,B2M,FCER1G	HLA-E,HLA-A,HLA-DQA1,HLA-DQB1,HLA-DRB5,B2M,FCER1G,HLA-DRA
Caveolar-mediated Endocytosis Signaling	5.1	3.67	7.94328e-06	0.000213796	8	6	CAV1,HLA-A,ITGAX,FLNC,B2M,ITGB2,ITGA5,ALB	HLA-A,ITGAX,FLNC,B2M,ITGB2,ALB
OX40 Signaling Pathway	4.94	6.6	1.14815e-05	2.51189e-07	7	8	HLA-E,HLA-A,HLA-DQA1,HLA-DQB1,HLA-DRB5,B2M,FCER1G	HLA-E,HLA-A,HLA-DQA1,HLA-DQB1,HLA-DRB5,B2M,FCER1G,HLA-DRA
Altered T Cell and B Cell Signaling in Rheumatoid Arthritis	4.68	5.23	2.0893e-05	5.88844e-06	8	8	TLR8,IL1RN,CXCL13,HLA-DQA1,HLA-DQB1,HLA-DRB5,FCER1G,SPP1	TLR8,IL1RN,HLA-DQA1,HLA-DQB1,HLA-DRB5,FCER1G,SPP1,HLA-DRA
Type I Diabetes Mellitus Signaling	4.66	5.26	2.18776e-05	5.49541e-06	9	9	HLA-E,HLA-A,NGFR,SOCS3,TNFRSF1A,HLA-DQA1,HLA-DQB1,HLA-DRB5,FCER1G	HLA-E,HLA-A,SOCS3,TNFRSF1A,HLA-DQA1,HLA-DQB1,HLA-DRB5,FCER1G,HLA-DRA
Autoimmune Thyroid Disease Signaling	4.55	6.2	2.81838e-05	6.30957e-07	6	7	HLA-E,HLA-A,HLA-DQA1,HLA-DQB1,HLA-DRB5,FCER1G	HLA-E,HLA-A,HLA-DQA1,HLA-DQB1,HLA-DRB5,FCER1G,HLA-DRA
Leukocyte Extravasation Signaling	4.37	4.39	4.2658e-05	4.0738e-05	12	11	MMP3,MMP12,MSN,ITGB2,TIMP1,ICAM1,CYBB,CYBA,CD44,ITGA5,MMP14,PRKCG	MMP3,MMP12,MSN,ITGB2,TIMP1,MMP13,ICAM1,CYBB,CYBA,CD44,PRKCG
T Helper Cell Differentiation	4.32	4.8	4.7863e-05	1.58489e-05	7	7	STAT3,NGFR,TNFRSF1A,HLA-DQA1,HLA-DQB1,HLA-DRB5,FCER1G	STAT3,TNFRSF1A,HLA-DQA1,HLA-DQB1,HLA-DRB5,FCER1G,HLA-DRA
Role of Macrophages, Fibroblasts and Endothelial Cells in Rheumatoid Arthritis	3.93	2.97	0.00011749	0.00107152	14	11	CEBPD,CCL5,SOCS3,TNFRSF1A,FOS,TLR8,MMP3,STAT3,FN1,IL1RN,NGFR,ICAM1,PRKCG,FCGR3A/FCGR3B	TLR8,MMP3,STAT3,FN1,IL1RN,CEBPD,SOCS3,TNFRSF1A,MMP13,ICAM1,PRKCG
Calcium-induced T Lymphocyte Apoptosis	3.75	5.22	0.000177828	6.0256e-06	6	7	ATP2A3,HLA-DQA1,HLA-DQB1,HLA-DRB5,FCER1G,PRKCG	ATP2A3,HLA-DQA1,HLA-DQB1,HLA-DRB5,FCER1G,HLA-DRA,PRKCG
Inhibition of Matrix Metalloproteases	3.7	2.96	0.000199526	0.00109648	5	4	MMP3,MMP12,TFPI2,TIMP1,MMP14	MMP3,MMP12,TIMP1,MMP13
Crosstalk between Dendritic Cells and Natural Killer Cells	3.53	4	0.000295121	0.0001	7	7	CCR7,HLA-E,HLA-A,CSF2RB,TYROBP,HLA-DRB5,TREM2	HLA-E,HLA-A,CSF2RB,TYROBP,HLA-DRB5,TREM2,HLA-DRA
Systemic Lupus Erythematosus Signaling	3.51	2.88	0.00030903	0.00131826	11	9	FOS,HLA-E,IL1RN,HLA-A,FCGR2B,CD72,KNG1,PTPRC,FCER1G,FCGR2A,FCGR3A/FCGR3B	HLA-E,IL1RN,HLA-A,FCGR2B,KNG1,PTPRC,FCER1G,CD22,FCGR2A
IL-10 Signaling	3.37	2.86	0.00042658	0.00138038	6	5	FOS,STAT3,IL1RN,FCGR2B,SOCS3,FCGR2A	STAT3,IL1RN,FCGR2B,SOCS3,FCGR2A
FXR/RXR Activation	3.35	3.1	0.000446684	0.000794328	8	7	C4A/C4B,APOC2,IL1RN,C3,APOD,KNG1,SERPINF2,ALB	C4A/C4B,IL1RN,C3,APOD,KNG1,SERPINA1,ALB
Production of Nitric Oxide and Reactive Oxygen Species in Macrophages	3.33	2.63	0.000467735	0.00234423	10	8	FOS,LYZ,APOC2,NGFR,TNFRSF1A,APOD,CYBB,CYBA,ALB,PRKCG	LYZ,TNFRSF1A,APOD,SERPINA1,CYBB,CYBA,ALB,PRKCG
B Cell Development	3.25	4.8	0.000562341	1.58489e-05	4	5	HLA-DQA1,HLA-DQB1,HLA-DRB5,PTPRC	HLA-DQA1,HLA-DQB1,HLA-DRB5,PTPRC,HLA-DRA
Virus Entry via Endocytic Pathways	3.18	2.1	0.000660693	0.00794328	7	5	CAV1,HLA-A,FLNC,B2M,ITGB2,ITGA5,PRKCG	HLA-A,FLNC,B2M,ITGB2,PRKCG
VDR/RXR Activation	3.08	1.85	0.000831764	0.0141254	6	4	CCL5,CXCL10,CDKN1A,CALB1,SPP1,PRKCG	CDKN1A,CALB1,SPP1,PRKCG
Oncostatin M Signaling	2.86	4.29	0.00138038	5.12861e-05	4	5	MMP3,STAT3,CHI3L1,OSMR	MMP3,STAT3,CHI3L1,MMP13,OSMR
Extrinsic Prothrombin Activation Pathway	2.85	3.07	0.00141254	0.000851138	3	3	PROS1,F7,F10	PROS1,F7,F10
phagosome maturation	2.8	3.24	0.00158489	0.00057544	7	7	ATP6V0D2,HLA-A,HLA-DRB5,B2M,TUBA1C,CYBB,TAP1	ATP6V0D2,HLA-A,HLA-DRB5,B2M,TUBA1C,CYBB,HLA-DRA
CD28 Signaling in T Helper Cells	2.68	3.12	0.0020893	0.000758578	7	7	FOS,HLA-DQA1,HLA-DQB1,HLA-DRB5,PTPRC,FCER1G,ARPC1B	HLA-DQA1,HLA-DQB1,HLA-DRB5,PTPRC,FCER1G,ARPC1B,HLA-DRA
IL-6 Signaling	2.62	1.72	0.00239883	0.0190546	7	5	FOS,STAT3,IL1RN,NGFR,SOCS3,TNFRSF1A,COL1A1	STAT3,IL1RN,SOCS3,TNFRSF1A,COL1A1
Putrescine Degradation III	2.62	1.67	0.00239883	0.0213796	3	2	ALDH1A2,ALDH1L1,SAT1	ALDH1L1,SAT1
Neuroprotective Role of THOP1 in Alzheimer's Disease	2.6	2.88	0.00251189	0.00131826	4	4	HLA-E,HLA-A,KNG1,SERPINA3	HLA-E,HLA-A,KNG1,SERPINA3
Glucocorticoid Receptor Signaling	2.56	1.25	0.00275423	0.0562341	11	7	FOS,STAT3,IL1RN,CCL5,PRL,CDKN1A,CXCL3,CCL11,SERPINE1,ICAM1,ANXA1	STAT3,IL1RN,PRL,CDKN1A,CCL11,ICAM1,ANXA1
HMGB1 Signaling	2.55	0.678	0.00281838	0.209894	7	3	FOS,NGFR,TNFRSF1A,LIF,SERPINE1,PLAT,ICAM1	TNFRSF1A,PLAT,ICAM1
Aryl Hydrocarbon Receptor Signaling	2.47	1.62	0.00338844	0.0239883	7	5	FOS,ALDH1A2,ALDH1L1,CDKN1A,CTSD,CYP1B1,TGM2	ALDH1L1,CDKN1A,CTSD,TGM2,NFE2L2
STAT3 Pathway	2.4	1.93	0.00398107	0.011749	5	4	STAT3,NGFR,SOCS3,CDKN1A,DDR1	STAT3,SOCS3,CDKN1A,DDR1
Role of NFAT in Regulation of the Immune Response	2.37	2.23	0.0042658	0.00588844	8	7	FOS,FCGR2B,HLA-DQA1,HLA-DQB1,HLA-DRB5,FCER1G,FCGR2A,FCGR3A/FCGR3B	FCGR2B,HLA-DQA1,HLA-DQB1,HLA-DRB5,FCER1G,FCGR2A,HLA-DRA
IGF-1 Signaling	2.37	2.04	0.0042658	0.00912011	6	5	FOS,STAT3,CYR61,IGFBP7,SOCS3,IGFBP2	IGFBP4,STAT3,IGFBP7,SOCS3,IGFBP2
Role of JAK family kinases in IL-6-type Cytokine Signaling	2.28	2.49	0.00524807	0.00323594	3	3	STAT3,SOCS3,OSMR	STAT3,SOCS3,OSMR
IL-17A Signaling in Gastric Cells	2.28		0.00524807	1	3		FOS,CCL5,CXCL10
Role of Osteoblasts, Osteoclasts and Chondrocytes in Rheumatoid Arthritis	2.25	1.24	0.00562341	0.057544	9	6	FOS,MMP3,IL1RN,NGFR,TNFRSF1A,COL1A1,SPP1,ITGA5,MMP14	MMP3,IL1RN,TNFRSF1A,COL1A1,MMP13,SPP1
Nur77 Signaling in T Lymphocytes	2.22	3.44	0.0060256	0.000363078	4	5	HLA-DQA1,HLA-DQB1,HLA-DRB5,FCER1G	HLA-DQA1,HLA-DQB1,HLA-DRB5,FCER1G,HLA-DRA
Growth Hormone Signaling	2.21	1.78	0.00616595	0.0165959	5	4	FOS,STAT3,SOCS3,IGF2,PRKCG	STAT3,SOCS3,IGF2,PRKCG
Prolactin Signaling	2.17	1.75	0.00676083	0.0177828	5	4	FOS,STAT3,SOCS3,PRL,PRKCG	STAT3,SOCS3,PRL,PRKCG
Pathogenesis of Multiple Sclerosis	2.16		0.00691831	1	2		CCL5,CXCL10
Bladder Cancer Signaling	2.1	1.69	0.00794328	0.0204174	5	4	MMP3,MMP12,CDKN1A,THBS1,MMP14	MMP3,MMP12,CDKN1A,MMP13
Cytotoxic T Lymphocyte-mediated Apoptosis of Target Cells	2.01	2.22	0.00977237	0.0060256	3	3	HLA-A,B2M,FCER1G	HLA-A,B2M,FCER1G
Role of JAK2 in Hormone-like Cytokine Signaling	1.97	2.18	0.0107152	0.00660693	3	3	STAT3,SOCS3,PRL	STAT3,SOCS3,PRL
14-3-3-mediated Signaling	1.97	1.7	0.0107152	0.0199526	6	5	FOS,VIM,TNFRSF1A,TUBA1C,GFAP,PRKCG	VIM,TNFRSF1A,TUBA1C,GFAP,PRKCG
Ethanol Degradation II	1.97	1.25	0.0107152	0.0562341	3	2	ALDH1A2,ALDH1L1,DHRS9	ALDH1L1,DHRS9
Fcγ Receptor-mediated Phagocytosis in Macrophages and Monocytes	1.96	1.58	0.0109648	0.0263027	5	4	FGR,ARPC1B,FCGR2A,FCGR3A/FCGR3B,PRKCG	FGR,ARPC1B,FCGR2A,PRKCG
Ceramide Signaling	1.96	0.991	0.0109648	0.102094	5	3	FOS,NGFR,TNFRSF1A,S1PR3,CTSD	TNFRSF1A,S1PR3,CTSD
IL-17A Signaling in Fibroblasts	1.87	1.18	0.0134896	0.0660693	3	2	FOS,CEBPD,LCN2	CEBPD,LCN2
Noradrenaline and Adrenaline Degradation	1.87	1.18	0.0134896	0.0660693	3	2	ALDH1A2,ALDH1L1,DHRS9	ALDH1L1,DHRS9
Interferon Signaling	1.83	1.16	0.0147911	0.0691831	3	2	IFIT3,IFITM3,TAP1	IFIT3,IFITM3
CCR5 Signaling in Macrophages	1.81	0.714	0.0154882	0.193197	4	2	FOS,CCL5,FCER1G,PRKCG	FCER1G,PRKCG
IL-12 Signaling and Production in Macrophages	1.75	1.52	0.0177828	0.0301995	6	5	FOS,LYZ,APOC2,APOD,ALB,PRKCG	LYZ,APOD,SERPINA1,ALB,PRKCG
Histamine Degradation	1.72	0.779	0.0190546	0.166341	2	1	ALDH1A2,ALDH1L1	ALDH1L1
Nitric Oxide Signaling in the Cardiovascular System	1.71	0.849	0.0194984	0.141579	5	3	ATP2A3,CAV1,KNG1,PDE5A,PRKCG	ATP2A3,KNG1,PRKCG
Role of Hypercytokinemia/hyperchemokinemia in the Pathogenesis of Influenza	1.68	0.407	0.020893	0.391742	3	1	IL1RN,CCL5,CXCL10	IL1RN
Clathrin-mediated Endocytosis Signaling	1.63	2.01	0.0234423	0.00977237	7	7	LYZ,APOC2,APOD,ITGB2,ARPC1B,ITGA5,ALB	LYZ,APOD,SERPINA1,ITGB2,ARPC1B,UBC,ALB
HGF Signaling	1.62	0.8	0.0239883	0.158489	5	3	FOS,STAT3,CDKN1A,ITGA5,PRKCG	STAT3,CDKN1A,PRKCG
Granzyme A Signaling	1.62	0.73	0.0239883	0.186209	2	1	HIST1H1C,HIST1H1D	HIST1H1C
Oxidative Ethanol Degradation III	1.62	0.73	0.0239883	0.186209	2	1	ALDH1A2,ALDH1L1	ALDH1L1
iCOS-iCOSL Signaling in T Helper Cells	1.6	2.57	0.0251189	0.00269153	5	6	HLA-DQA1,HLA-DQB1,HLA-DRB5,PTPRC,FCER1G	HLA-DQA1,HLA-DQB1,HLA-DRB5,PTPRC,FCER1G,HLA-DRA
Rac Signaling	1.59	1.29	0.025704	0.0512861	5	4	IQGAP2,CYBB,ARPC1B,CD44,ITGA5	IQGAP2,CYBB,ARPC1B,CD44
IL-9 Signaling	1.58	1.77	0.0263027	0.0169824	3	3	STAT3,SOCS3,BCL3	STAT3,SOCS3,BCL3
Fatty Acid α-oxidation	1.57	0.708	0.0269153	0.195884	2	1	ALDH1A2,ALDH1L1	ALDH1L1
Macropinocytosis Signaling	1.54	1.13	0.0288403	0.074131	4	3	MRC1,ITGB2,ITGA5,PRKCG	MRC1,ITGB2,PRKCG
Natural Killer Cell Signaling	1.53	1.24	0.0295121	0.057544	5	4	TYROBP,FCER1G,FCGR2A,FCGR3A/FCGR3B,PRKCG	TYROBP,FCER1G,FCGR2A,PRKCG
GADD45 Signaling	1.53	0.687	0.0295121	0.205589	2	1	CDKN1A,GADD45B	CDKN1A
LPS/IL-1 Mediated Inhibition of RXR Function	1.51	0.616	0.030903	0.242103	7	4	ALDH1A2,APOC2,ALDH1L1,IL1RN,NGFR,TNFRSF1A,ABCA1	ALDH1L1,IL1RN,TNFRSF1A,ABCA1
IL-3 Signaling	1.5	1.1	0.0316228	0.0794328	4	3	FOS,STAT3,CSF2RB,PRKCG	STAT3,CSF2RB,PRKCG
JAK/Stat Signaling	1.5	1.1	0.0316228	0.0794328	4	3	FOS,STAT3,SOCS3,CDKN1A	STAT3,SOCS3,CDKN1A
PI3K Signaling in B Lymphocytes	1.48	0.725	0.0331131	0.188365	5	3	FOS,FCGR2B,C3,PTPRC,ATF3	FCGR2B,C3,PTPRC
Tryptophan Degradation X (Mammalian, via Tryptamine)	1.48	0.667	0.0331131	0.215278	2	1	ALDH1A2,ALDH1L1	ALDH1L1
PKCθ Signaling in T Lymphocytes	1.47	1.75	0.0338844	0.0177828	5	5	FOS,HLA-DQA1,HLA-DQB1,HLA-DRB5,FCER1G	HLA-DQA1,HLA-DQB1,HLA-DRB5,FCER1G,HLA-DRA
IL-17 Signaling	1.47	1.08	0.0338844	0.0831764	4	3	MMP3,CXCL10,TIMP1,CCL11	MMP3,TIMP1,CCL11
Tec Kinase Signaling	1.46	0.838	0.0346737	0.145211	6	4	FOS,STAT3,FGR,FCER1G,ITGA5,PRKCG	STAT3,FGR,FCER1G,PRKCG
Ethanol Degradation IV	1.44	0.648	0.0363078	0.224905	2	1	ALDH1A2,ALDH1L1	ALDH1L1
TGF-β Signaling	1.44		0.0363078	1	4		FOS,IRF7,RUNX3,SERPINE1
PPAR Signaling	1.39	0.53	0.040738	0.295121	4	2	FOS,IL1RN,NGFR,TNFRSF1A	IL1RN,TNFRSF1A
Actin Cytoskeleton Signaling	1.38	0.883	0.0416869	0.130918	7	5	FN1,NCKAP1L,KNG1,MSN,IQGAP2,ARPC1B,ITGA5	FN1,KNG1,MSN,IQGAP2,ARPC1B
Thyroid Hormone Biosynthesis	1.37	1.45	0.042658	0.0354813	1	1	CTSD	CTSD
NF-κB Signaling	1.37	1.2	0.042658	0.0630957	6	5	TLR8,IL1RN,NGFR,TNFRSF1A,DDR1,FCER1G	TLR8,IL1RN,TNFRSF1A,DDR1,FCER1G
Differential Regulation of Cytokine Production in Intestinal Epithelial Cells by IL-17A and IL-17F	1.37	0.614	0.042658	0.24322	2	1	CCL5,LCN2	LCN2
IL-22 Signaling	1.34	1.48	0.0457088	0.0331131	2	2	STAT3,SOCS3	STAT3,SOCS3
Lipid Antigen Presentation by CD1	1.34	1.48	0.0457088	0.0331131	2	2	B2M,FCER1G	B2M,FCER1G
Phospholipase C Signaling	1.31	1.21	0.0489779	0.0616595	7	6	FCGR2B,FCER1G,ITGA5,TGM2,FCGR2A,AHNAK,PRKCG	FCGR2B,FCER1G,TGM2,FCGR2A,AHNAK,PRKCG
MSP-RON Signaling Pathway	1.28	1.47	0.0524807	0.0338844	3	3	CCR2,CSF2RB,ITGB2	CCR2,CSF2RB,ITGB2
Arginine Degradation I (Arginase Pathway)	1.25	1.33	0.0562341	0.0467735	1	1	ARG1	ARG1
Spermine and Spermidine Degradation I	1.25	1.33	0.0562341	0.0467735	1	1	SAT1	SAT1
ILK Signaling	1.23	1.08	0.0588844	0.0831764	6	5	FOS,VIM,FN1,TNFRSF1A,FLNC,ITGB2	VIM,FN1,TNFRSF1A,FLNC,ITGB2
Colorectal Cancer Metastasis Signaling	1.22	1.14	0.060256	0.0724436	7	6	FOS,TLR8,MMP3,STAT3,TNFRSF1A,MMP12,MMP14	TLR8,MMP3,STAT3,TNFRSF1A,MMP12,MMP13
Serotonin Degradation	1.21	0.755	0.0616595	0.175792	3	2	ALDH1A2,ALDH1L1,DHRS9	ALDH1L1,DHRS9
IL-8 Signaling	1.2	1.05	0.0630957	0.0891251	6	5	FOS,ITGAX,ITGB2,ICAM1,CYBB,PRKCG	ITGAX,ITGB2,ICAM1,CYBB,PRKCG
Signaling by Rho Family GTPases	1.19	0.754	0.0645654	0.176198	7	5	FOS,VIM,MSN,CYBB,ARPC1B,ITGA5,GFAP	VIM,MSN,CYBB,ARPC1B,GFAP
Dopamine Degradation	1.19	0.528	0.0645654	0.296483	2	1	ALDH1A2,ALDH1L1	ALDH1L1
Thrombopoietin Signaling	1.18	0.734	0.0660693	0.184502	3	2	FOS,STAT3,PRKCG	STAT3,PRKCG
Retinoate Biosynthesis I	1.14	0.504	0.0724436	0.313329	2	1	ALDH1A2,DHRS9	DHRS9
Chemokine Signaling	1.13	0.25	0.074131	0.562341	3	1	FOS,CCL5,CCL11	CCL11
Hepatic Cholestasis	1.12	0.532	0.0758578	0.293765	5	3	IL1RN,NGFR,TNFRSF1A,LIF,PRKCG	IL1RN,TNFRSF1A,PRKCG
Role of MAPK Signaling in the Pathogenesis of Influenza	1.1	0.686	0.0794328	0.206063	3	2	CCL5,CXCL10,PLBD1	ABHD3,PLBD1
Arginine Degradation VI (Arginase 2 Pathway)	1.08	1.15	0.0831764	0.0707946	1	1	ARG1	ARG1
Urea Cycle	1.08	1.15	0.0831764	0.0707946	1	1	ARG1	ARG1
GM-CSF Signaling	1.06	1.24	0.0870964	0.057544	3	3	STAT3,BCL2A1,CSF2RB	STAT3,BCL2A1,CSF2RB
Toll-like Receptor Signaling	1.06	1.24	0.0870964	0.057544	3	3	FOS,TLR8,IL1RN	TLR8,IL1RN,UBC
Role of Tissue Factor in Cancer	1.04	1.25	0.0912011	0.0562341	4	4	CYR61,F7,F10,FGR	F7,F10,FGR,MMP13
PTEN Signaling	1.04	0.376	0.0912011	0.420727	4	2	NGFR,CDKN1A,DDR1,ITGA5	CDKN1A,DDR1
Renin-Angiotensin Signaling	1.04	0.376	0.0912011	0.420727	4	2	FOS,STAT3,CCL5,PRKCG	STAT3,PRKCG
IL-17A Signaling in Airway Cells	1.01	1.18	0.0977237	0.0660693	3	3	STAT3,CXCL3,CCL11	CXCL6,STAT3,CCL11
CD40 Signaling	1.01	0.625	0.0977237	0.237137	3	2	FOS,STAT3,ICAM1	STAT3,ICAM1
Erythropoietin Signaling	0.981	0.609	0.104472	0.246037	3	2	FOS,SOCS3,PRKCG	SOCS3,PRKCG
Type II Diabetes Mellitus Signaling	0.977	0.718	0.105439	0.191426	4	3	NGFR,SOCS3,TNFRSF1A,PRKCG	SOCS3,TNFRSF1A,PRKCG
Citrulline Biosynthesis	0.962	1.03	0.109144	0.0933254	1	1	ARG1	ARG1
Airway Pathology in Chronic Obstructive Pulmonary Disease	0.962		0.109144	1	1		CXCL3
MIF Regulation of Innate Immunity	0.933	0.407	0.116681	0.391742	2	1	FOS,CD74	CD74
IL-4 Signaling	0.922	1.73	0.119674	0.0186209	3	4	HLA-DQA1,HLA-DQB1,HLA-DRB5	HLA-DQA1,HLA-DQB1,HLA-DRB5,HLA-DRA
Hematopoiesis from Pluripotent Stem Cells	0.915	0.399	0.121619	0.399025	2	1	LIF,FCER1G	FCER1G
UVC-Induced MAPK Signaling	0.915	0.399	0.121619	0.399025	2	1	FOS,PRKCG	PRKCG
Neuregulin Signaling	0.899	0.557	0.126183	0.277332	3	2	DCN,ITGA5,PRKCG	DCN,PRKCG
NF-κB Activation by Viruses	0.899	0.557	0.126183	0.277332	3	2	ITGB2,ITGA5,PRKCG	ITGB2,PRKCG
Primary Immunodeficiency Signaling	0.882	0.383	0.13122	0.414	2	1	PTPRC,TAP1	PTPRC
RAR Activation	0.88	0.407	0.131826	0.391742	5	3	FOS,ALDH1A2,DHRS9,CSF2RB,PRKCG	DHRS9,CSF2RB,PRKCG
HER-2 Signaling in Breast Cancer	0.878	1.05	0.132434	0.0891251	3	3	CDKN1A,ITGB2,PRKCG	CDKN1A,ITGB2,PRKCG
G Beta Gamma Signaling	0.878	0.543	0.132434	0.286418	3	2	CAV1,CAV2,PRKCG	CAV2,PRKCG
Calcium Transport I	0.871	0.943	0.134586	0.114025	1	1	ATP2A3	ATP2A3
PDGF Signaling	0.857		0.138995	1	3		FOS,CAV1,STAT3
Death Receptor Signaling	0.846		0.142561	1	3		TNFRSF1A,PARP3,PARP14
Reelin Signaling in Neurons	0.836	0.517	0.145881	0.304089	3	2	FGR,ITGB2,ITGA5	FGR,ITGB2
TNFR1 Signaling	0.836	0.362	0.145881	0.43451	2	1	FOS,TNFRSF1A	TNFRSF1A
CTLA4 Signaling in Cytotoxic T Lymphocytes	0.779	0.94	0.166341	0.114815	3	3	HLA-A,B2M,FCER1G	HLA-A,B2M,FCER1G
TR/RXR Activation	0.779	0.94	0.166341	0.114815	3	3	F10,BCL3,ENO1	F10,BCL3,ENO1
Role of Cytokines in Mediating Communication between Immune Cells	0.767	0.33	0.171002	0.467735	2	1	IL1RN,IL27	IL1RN
Role of IL-17A in Psoriasis	0.766	0.836	0.171396	0.145881	1	1	CXCL3	CXCL6
Cholecystokinin/Gastrin-mediated Signaling	0.752	0.464	0.177011	0.343558	3	2	FOS,IL1RN,PRKCG	IL1RN,PRKCG
UVA-Induced MAPK Signaling	0.752		0.177011	1	3		FOS,PARP3,PARP14
Chondroitin Sulfate Degradation (Metazoa)	0.737	0.807	0.183231	0.155955	1	1	CD44	CD44
Superpathway of Citrulline Metabolism	0.737	0.807	0.183231	0.155955	1	1	ARG1	ARG1
Integrin Signaling	0.723	0.327	0.189234	0.470977	5	3	CAV1,ITGAX,ITGB2,ARPC1B,ITGA5	ITGAX,ITGB2,ARPC1B
Glutamate Receptor Signaling	0.718	0.835	0.191426	0.146218	2	2	HOMER3,SLC1A3	HOMER3,SLC1A3
Actin Nucleation by ARP-WASP Complex	0.718	0.307	0.191426	0.493174	2	1	ARPC1B,ITGA5	ARPC1B
Dermatan Sulfate Degradation (Metazoa)	0.71	0.779	0.194984	0.166341	1	1	CD44	CD44
Retinoic acid Mediated Apoptosis Signaling	0.695		0.201837	1	2		PARP3,PARP14
Glioma Signaling	0.686	0.84	0.206063	0.144544	3	3	CDKN1A,IGF2,PRKCG	CDKN1A,IGF2,PRKCG
γ-glutamyl Cycle	0.685	0.754	0.206538	0.176198	1	1	ANPEP	ANPEP
Phospholipases	0.683	1.47	0.207491	0.0338844	2	3	PLA1A,PLBD1	PLA1A,ABHD3,PLBD1
ATM Signaling	0.683	0.291	0.207491	0.511682	2	1	CDKN1A,GADD45B	CDKN1A
Induction of Apoptosis by HIV1	0.683	0.291	0.207491	0.511682	2	1	NGFR,TNFRSF1A	TNFRSF1A
Paxillin Signaling	0.679	0.417	0.209411	0.382825	3	2	ITGAX,ITGB2,ITGA5	ITGAX,ITGB2
Activation of IRF by Cytosolic Pattern Recognition Receptors	0.673		0.212324	1	2		IRF7,ZBP1
p53 Signaling	0.671		0.213304	1	3		CDKN1A,GADD45B,THBS1
HIF1α Signaling	0.656	0.808	0.2208	0.155597	3	3	MMP3,MMP12,MMP14	MMP3,MMP12,MMP13
PCP pathway	0.652	0.277	0.222844	0.528445	2	1	SDC4,JUNB	SDC4
ERK5 Signaling	0.641		0.22856	1	2		FOS,LIF
Differential Regulation of Cytokine Production in Macrophages and T Helper Cells by IL-17A and IL-17F	0.64		0.229087	1	1		CCL5
RhoGDI Signaling	0.631	0.465	0.233884	0.342768	4	3	MSN,ARPC1B,CD44,ITGA5	MSN,ARPC1B,CD44
Sertoli Cell-Sertoli Cell Junction Signaling	0.625		0.237137	1	4		ZAK,TNFRSF1A,TUBA1C,ITGA5
The Visual Cycle	0.62	0.687	0.239883	0.205589	1	1	DHRS9	DHRS9
Role of Lipids/Lipid Rafts in the Pathogenesis of Influenza	0.62		0.239883	1	1		RSAD2
Remodeling of Epithelial Adherens Junctions	0.612	0.724	0.244343	0.188799	2	2	TUBA1C,ARPC1B	TUBA1C,ARPC1B
UVB-Induced MAPK Signaling	0.612	0.259	0.244343	0.550808	2	1	FOS,PRKCG	PRKCG
fMLP Signaling in Neutrophils	0.607	0.754	0.247172	0.176198	3	3	CYBB,ARPC1B,PRKCG	CYBB,ARPC1B,PRKCG
Gαi Signaling	0.607	0.372	0.247172	0.42462	3	2	CAV1,STAT3,S1PR3	STAT3,S1PR3
Role of IL-17A in Arthritis	0.603	0.714	0.249459	0.193197	2	2	CCL5,CXCL3	CXCL6,MMP13
Agrin Interactions at Neuromuscular Junction	0.603	0.254	0.249459	0.557186	2	1	ITGB2,ITGA5	ITGB2
1D-myo-inositol Hexakisphosphate Biosynthesis II (Mammalian)	0.6	0.667	0.251189	0.215278	1	1	ITPKB	ITPKB
D-myo-inositol (1,3,4)-trisphosphate Biosynthesis	0.6	0.667	0.251189	0.215278	1	1	ITPKB	ITPKB
EGF Signaling	0.594	0.25	0.254683	0.562341	2	1	FOS,STAT3	STAT3
Role of JAK1 and JAK3 in γc Cytokine Signaling	0.585	0.695	0.260016	0.201837	2	2	STAT3,SOCS3	STAT3,SOCS3
B Cell Receptor Signaling	0.577	1.16	0.26485	0.0691831	4	5	FCGR2B,BCL2A1,PTPRC,FCGR2A	FCGR2B,BCL2A1,PTPRC,CD22,FCGR2A
Glioma Invasiveness Signaling	0.576	0.686	0.265461	0.206063	2	2	TIMP1,CD44	TIMP1,CD44
Endothelin-1 Signaling	0.572	0.421	0.267917	0.379315	4	3	FOS,PLBD1,CASP4,PRKCG	ABHD3,PLBD1,PRKCG
Polyamine Regulation in Colon Cancer	0.565	0.631	0.27227	0.233884	1	1	SAT1	SAT1
Role of PI3K/AKT Signaling in the Pathogenesis of Influenza	0.55		0.281838	1	2		CCL5,PLAC8
Protein Kinase A Signaling	0.537		0.290402	1	7		HIST1H1C,HIST1H1D,NGFR,FLNC,PTPRC,PDE5A,PRKCG
Estrogen-mediated S-phase Entry	0.533	0.598	0.293089	0.252348	1	1	CDKN1A	CDKN1A
Glutathione-mediated Detoxification	0.533	0.598	0.293089	0.252348	1	1	ANPEP	ANPEP
Glycolysis I	0.533	0.598	0.293089	0.252348	1	1	ENO1	ENO1
Role of JAK1, JAK2 and TYK2 in Interferon Signaling	0.533	0.598	0.293089	0.252348	1	1	STAT3	STAT3
Tumoricidal Function of Hepatic Natural Killer Cells	0.533	0.598	0.293089	0.252348	1	1	ICAM1	ICAM1
Bupropion Degradation	0.533		0.293089	1	1		CYP1B1
Adipogenesis pathway	0.532	0.325	0.293765	0.473151	3	2	CEBPD,TNFRSF1A,SOX9	CEBPD,TNFRSF1A
Neurotrophin/TRK Signaling	0.527		0.297167	1	2		FOS,NGFR
Axonal Guidance Signaling	0.523		0.299916	1	8		SEMA3E,NGFR,ADAM8,TUBA1C,ARPC1B,ITGA5,ADAMTS1,PRKCG
Gluconeogenesis I	0.518	0.583	0.303389	0.261216	1	1	ENO1	ENO1
Superpathway of D-myo-inositol (1,4,5)-trisphosphate Metabolism	0.518	0.583	0.303389	0.261216	1	1	ITPKB	ITPKB
Acetone Degradation I (to Methylglyoxal)	0.504		0.313329	1	1		CYP1B1
ERK/MAPK Signaling	0.5		0.316228	1	4		FOS,STAT3,ITGA5,PRKCG
Synaptic Long Term Depression	0.488	1.05	0.325087	0.0891251	3	4	PPP1R17,PLBD1,PRKCG	PPP1R17,ABHD3,PLBD1,PRKCG
TNFR2 Signaling	0.478		0.33266	1	1		FOS
Leptin Signaling in Obesity	0.469	0.571	0.339625	0.268534	2	2	STAT3,SOCS3	STAT3,SOCS3
LPS-stimulated MAPK Signaling	0.456		0.349945	1	2		FOS,PRKCG
Regulation of Actin-based Motility by Rho	0.449		0.355631	1	2		ARPC1B,ITGA5
eNOS Signaling	0.448	0.578	0.356451	0.264241	3	3	CAV1,KNG1,PRKCG	KNG1,AQP4,PRKCG
Apoptosis Signaling	0.443	0.543	0.360579	0.286418	2	2	TNFRSF1A,BCL2A1	TNFRSF1A,BCL2A1
VEGF Family Ligand-Receptor Interactions	0.443		0.360579	1	2		FOS,PRKCG
Acute Myeloid Leukemia Signaling	0.431	0.53	0.370681	0.295121	2	2	STAT3,CSF2RB	STAT3,CSF2RB
Inhibition of Angiogenesis by TSP1	0.431		0.370681	1	1		THBS1
MIF-mediated Glucocorticoid Regulation	0.421	0.482	0.379315	0.32961	1	1	CD74	CD74
Retinol Biosynthesis	0.392	0.451	0.405509	0.353997	1	1	DHRS9	DHRS9
ErbB Signaling	0.391		0.406443	1	2		FOS,PRKCG
tRNA Splicing	0.383		0.414	1	1		PDE5A
Antioxidant Action of Vitamin C	0.381	0.931	0.415911	0.11722	2	3	CSF2RB,PLBD1	CSF2RB,ABHD3,PLBD1
Gap Junction Signaling	0.378	0.229	0.418794	0.590201	3	2	CAV1,TUBA1C,PRKCG	TUBA1C,PRKCG
April Mediated Signaling	0.374		0.422669	1	1		FOS
Estrogen Biosynthesis	0.374		0.422669	1	1		CYP1B1
Tight Junction Signaling	0.37		0.42658	1	3		FOS,NGFR,TNFRSF1A
Thyroid Cancer Signaling	0.366		0.430527	1	1		CXCL10
SAPK/JNK Signaling	0.361		0.435512	1	2		ZAK,FCER1G
Role of PKR in Interferon Induction and Antiviral Response	0.357	0.415	0.439542	0.384592	1	1	TNFRSF1A	TNFRSF1A
Transcriptional Regulatory Network in Embryonic Stem Cells	0.357	0.415	0.439542	0.384592	1	1	STAT3	STAT3
B Cell Activating Factor Signaling	0.357		0.439542	1	1		FOS
Huntington's Disease Signaling	0.351	0.492	0.445656	0.322107	4	4	CTSD,CASP4,TGM2,PRKCG	CTSD,TGM2,UBC,PRKCG
Mouse Embryonic Stem Cell Pluripotency	0.351		0.445656	1	2		STAT3,LIF
Role of IL-17F in Allergic Inflammatory Airway Diseases	0.35	1.06	0.446684	0.0870964	1	2	CXCL10	CXCL6,MMP13
Mechanisms of Viral Exit from Host Cells	0.35	0.407	0.446684	0.391742	1	1	PRKCG	PRKCG
Role of RIG1-like Receptors in Antiviral Innate Immunity	0.35		0.446684	1	1		IRF7
Ephrin Receptor Signaling	0.348		0.448745	1	3		STAT3,ARPC1B,ITGA5
Corticotropin Releasing Hormone Signaling	0.342		0.454988	1	2		FOS,PRKCG
T Cell Receptor Signaling	0.337		0.460257	1	2		FOS,PTPRC
iNOS Signaling	0.334		0.463447	1	1		FOS
Role of Oct4 in Mammalian Embryonic Stem Cell Pluripotency	0.32	0.376	0.47863	0.420727	1	1	SPP1	SPP1
Neuropathic Pain Signaling In Dorsal Horn Neurons	0.316		0.483059	1	2		FOS,PRKCG
nNOS Signaling in Neurons	0.314	0.369	0.485289	0.427563	1	1	PRKCG	PRKCG
Nicotine Degradation III	0.307		0.493174	1	1		CYP1B1
p38 MAPK Signaling	0.299	0.385	0.502343	0.412098	2	2	IL1RN,TNFRSF1A	IL1RN,TNFRSF1A
Sperm Motility	0.295	0.769	0.506991	0.170216	2	3	PLBD1,PRKCG	ABHD3,PLBD1,PRKCG
Pancreatic Adenocarcinoma Signaling	0.295	0.38	0.506991	0.416869	2	2	STAT3,CDKN1A	STAT3,CDKN1A
Cell Cycle: G2/M DNA Damage Checkpoint Regulation	0.294	0.349	0.508159	0.447713	1	1	CDKN1A	CDKN1A
Fc Epsilon RI Signaling	0.292	0.376	0.510505	0.420727	2	2	FCER1G,PRKCG	FCER1G,PRKCG
NRF2-mediated Oxidative Stress Response	0.289	0.396	0.514044	0.401791	3	3	FOS,JUNB,PRKCG	EPHX1,NFE2L2,PRKCG
RhoA Signaling	0.288	0.372	0.515229	0.42462	2	2	MSN,ARPC1B	MSN,ARPC1B
Role of NANOG in Mammalian Embryonic Stem Cell Pluripotency	0.288		0.515229	1	2		STAT3,LIF
Sphingosine-1-phosphate Signaling	0.284		0.519996	1	2		S1PR3,CASP4
CD27 Signaling in Lymphocytes	0.283		0.521195	1	1		FOS
D-myo-inositol (1,4,5,6)-Tetrakisphosphate Biosynthesis	0.28	0.363	0.524807	0.433511	2	2	SOCS3,PTPRC	SOCS3,PTPRC
D-myo-inositol (3,4,5,6)-tetrakisphosphate Biosynthesis	0.28	0.363	0.524807	0.433511	2	2	SOCS3,PTPRC	SOCS3,PTPRC
PI3K/AKT Signaling	0.28		0.524807	1	2		CDKN1A,ITGA5
Docosahexaenoic Acid (DHA) Signaling	0.277	0.33	0.528445	0.467735	1	1	BCL2A1	BCL2A1
Unfolded protein response	0.271	0.874	0.535797	0.13366	1	2	CEBPD	CEBPD,NFE2L2
FcγRIIB Signaling in B Lymphocytes	0.271	0.324	0.535797	0.474242	1	1	FCGR2B	FCGR2B
Nicotine Degradation II	0.271		0.535797	1	1		CYP1B1
G-Protein Coupled Receptor Signaling	0.27		0.537032	1	4		STAT3,S1PR3,PDE5A,PRKCG
Xenobiotic Metabolism Signaling	0.267		0.540754	1	4		ALDH1A2,ALDH1L1,CYP1B1,PRKCG
CCR3 Signaling in Eosinophils	0.266	0.347	0.542001	0.44978	2	2	CCL11,PRKCG	CCL11,PRKCG
GNRH Signaling	0.263		0.545758	1	2		FOS,PRKCG
Melanoma Signaling	0.261	0.313	0.548277	0.486407	1	1	CDKN1A	CDKN1A
Role of CHK Proteins in Cell Cycle Checkpoint Control	0.261	0.313	0.548277	0.486407	1	1	CDKN1A	CDKN1A
Melatonin Degradation I	0.261		0.548277	1	1		CYP1B1
Regulation of Cellular Mechanics by Calpain Protease	0.261		0.548277	1	1		ITGA5
Breast Cancer Regulation by Stathmin1	0.255	0.356	0.555904	0.440555	3	3	CDKN1A,TUBA1C,PRKCG	CDKN1A,TUBA1C,PRKCG
P2Y Purigenic Receptor Signaling Pathway	0.25		0.562341	1	2		FOS,PRKCG
Cardiac β-adrenergic Signaling	0.24		0.57544	1	2		ATP2A3,PDE5A
CNTF Signaling	0.236	0.286	0.580764	0.517607	1	1	STAT3	STAT3
Ephrin A Signaling	0.236		0.580764	1	1		NGFR
Superpathway of Melatonin Degradation	0.236		0.580764	1	1		CYP1B1
3-phosphoinositide Degradation	0.225	0.3	0.595662	0.501187	2	2	SOCS3,PTPRC	SOCS3,PTPRC
Hereditary Breast Cancer Signaling	0.225	0.3	0.595662	0.501187	2	2	CDKN1A,GADD45B	CDKN1A,UBC
Cell Cycle: G1/S Checkpoint Regulation	0.223	0.272	0.598412	0.534564	1	1	CDKN1A	CDKN1A
IL-2 Signaling	0.219		0.603949	1	1		FOS
Eicosanoid Signaling	0.215	0.734	0.609537	0.184502	1	2	PLBD1	ABHD3,PLBD1
GABA Receptor Signaling	0.211	0.724	0.615177	0.188799	1	2	GABRA2	GABRA2,UBC
ErbB2-ErbB3 Signaling	0.203	0.25	0.626614	0.562341	1	1	STAT3	STAT3
Melatonin Signaling	0.2	0.246	0.630957	0.567545	1	1	PRKCG	PRKCG
α-tocopherol Degradation		1.33	1	0.0467735		1		CYP4F2
Protein Citrullination		1.23	1	0.0588844		1		PADI2
Role of BRCA1 in DNA Damage Response		0.617	1	0.241546		2		CDKN1A,BABAM1
Cell Cycle Control of Chromosomal Replication		0.554	1	0.279254		1		MCM6
Salvage Pathways of Pyrimidine Ribonucleotides		0.517	1	0.304089		2		NEK2,APOBEC1
Circadian Rhythm Signaling		0.482	1	0.32961		1		AVP
Superpathway of Inositol Phosphate Compounds		0.315	1	0.484172		3		SOCS3,ITPKB,PTPRC
D-myo-inositol-5-phosphate Metabolism		0.297	1	0.504661		2		SOCS3,PTPRC
Epithelial Adherens Junction Signaling		0.288	1	0.515229		2		TUBA1C,ARPC1B
Pyridoxal 5'-phosphate Salvage Pathway		0.272	1	0.534564		1		NEK2
Dopamine-DARPP32 Feedback in cAMP Signaling		0.244	1	0.570164		2		ATP2A3,PRKCG
Glioblastoma Multiforme Signaling		0.244	1	0.570164		2		CDKN1A,IGF2
ErbB4 Signaling		0.242	1	0.572796		1		PRKCG
Antiproliferative Role of Somatostatin Receptor 2		0.235	1	0.582103		1		CDKN1A
Aldosterone Signaling in Epithelial Cells		0.227	1	0.592925		2		ICMT,PRKCG
PPARα/RXRα Activation		0.224	1	0.597035		2		ABCA1,BCL3
Wnt/β-catenin Signaling		0.224	1	0.597035		2		CD44,UBC
Dopamine Receptor Signaling		0.22	1	0.60256		1		PRL
IL-15 Signaling		0.22	1	0.60256		1		STAT3
Cyclins and Cell Cycle Regulation		0.217	1	0.606736		1		CDKN1A
Renal Cell Carcinoma Signaling		0.21	1	0.616595		1		UBC
FLT3 Signaling in Hematopoietic Progenitor Cells		0.2	1	0.630957		1		STAT3

## Sheet: Sheet2
Ingenuity Canonical Pathways	pvalue	Molecules
Complement System	6.30957e-15	C1QC,C4A/C4B,C3,MASP2,C1QB,ITGAX,ITGB2,C1R,SERPING1,CFH,C3AR1,C1QA				Cell injury/inflammation
Granulocyte Adhesion and Diapedesis	7.76247e-07	CXCL6,MMP3,IL1RN,TNFRSF1A,MMP12,MSN,CXCL16,ITGB2,SDC4,CCL11,MMP13,ICAM1
Acute Phase Response Signaling	1.94984e-09	C3,SOCS3,TNFRSF1A,CP,SERPINA3,C1R,OSMR,STAT3,C4A/C4B,FN1,IL1RN,SERPINA1,VWF,SERPING1,ALB
Agranulocyte Adhesion and Diapedesis	2.0893e-07	TNFRSF1A,MMP12,MSN,CCL11,ITGB2,MMP13,CXCL6,MMP3,FN1,IL1RN,CXCL16,SDC4,ICAM1
Dendritic Cell Maturation	6.91831e-10	TNFRSF1A,HLA-DQA1,HLA-DQB1,COL3A1,B2M,COL1A1,FCER1G,TREM2,FCGR2A,HLA-DRA,HLA-A,FCGR2B,IL1RN,TYROBP,HLA-DRB5,ICAM1
Atherosclerosis Signaling	1.99526e-12	CCR2,APOD,COL3A1,MSR1,CCL11,COL1A1,ITGB2,MMP13,LYZ,MMP3,IL1RN,SERPINA1,ABHD3,PLBD1,ICAM1,ALB
LXR/RXR Activation	2.45471e-07	LYZ,C4A/C4B,IL1RN,C3,TNFRSF1A,APOD,KNG1,ABCA1,SERPINA1,MSR1,ALB
Coagulation System	1.69824e-07	PROS1,KNG1,F7,SERPINA1,F10,VWF,PLAT
Antigen Presentation Pathway	1.12202e-08	HLA-E,HLA-A,CD74,HLA-DQA1,NLRC5,HLA-DRB5,B2M,HLA-DRA
Role of Pattern Recognition Receptors in Recognition of Bacteria and Viruses	3.01995e-05	TLR8,C1QC,C3,C1QB,OAS2,CLEC7A,C3AR1,C1QA,PRKCG				Innate immunity
Hepatic Fibrosis / Hepatic Stellate Cell Activation	1.25893e-05	IGFBP4,FN1,COL15A1,TNFRSF1A,COL3A1,COL4A5,COL1A1,TIMP1,MMP13,ICAM1,IGF2
TREM1 Signaling	2.0893e-05	TLR8,STAT3,FCGR2B,NLRC5,TYROBP,ITGAX,ICAM1
Communication between Innate and Adaptive Immune Cells	6.45654e-06	TLR8,HLA-E,IL1RN,HLA-A,HLA-DRB5,B2M,FCER1G,HLA-DRA
phagosome formation	1.07152e-05	TLR8,MRC1,FN1,FCGR2B,MSR1,FCER1G,CLEC7A,FCGR2A,PRKCG
Intrinsic Prothrombin Activation Pathway	1.90546e-05	PROS1,KNG1,COL3A1,F10,COL1A1
Cdc42 Signaling	3.71535e-06	HLA-E,HLA-A,HLA-DQA1,HLA-DQB1,HLA-DRB5,B2M,IQGAP2,FCER1G,ARPC1B,HLA-DRA
Graft-versus-Host Disease Signaling	4.7863e-08	HLA-E,IL1RN,HLA-A,HLA-DQA1,HLA-DQB1,HLA-DRB5,FCER1G,HLA-DRA
Allograft Rejection Signaling	9.77237e-08	HLA-E,HLA-A,HLA-DQA1,HLA-DQB1,HLA-DRB5,B2M,FCER1G,HLA-DRA
Caveolar-mediated Endocytosis Signaling	0.000213796	HLA-A,ITGAX,FLNC,B2M,ITGB2,ALB
OX40 Signaling Pathway	2.51189e-07	HLA-E,HLA-A,HLA-DQA1,HLA-DQB1,HLA-DRB5,B2M,FCER1G,HLA-DRA
Altered T Cell and B Cell Signaling in Rheumatoid Arthritis	5.88844e-06	TLR8,IL1RN,HLA-DQA1,HLA-DQB1,HLA-DRB5,FCER1G,SPP1,HLA-DRA
Type I Diabetes Mellitus Signaling	5.49541e-06	HLA-E,HLA-A,SOCS3,TNFRSF1A,HLA-DQA1,HLA-DQB1,HLA-DRB5,FCER1G,HLA-DRA
Autoimmune Thyroid Disease Signaling	6.30957e-07	HLA-E,HLA-A,HLA-DQA1,HLA-DQB1,HLA-DRB5,FCER1G,HLA-DRA
Leukocyte Extravasation Signaling	4.0738e-05	MMP3,MMP12,MSN,ITGB2,TIMP1,MMP13,ICAM1,CYBB,CYBA,CD44,PRKCG
T Helper Cell Differentiation	1.58489e-05	STAT3,TNFRSF1A,HLA-DQA1,HLA-DQB1,HLA-DRB5,FCER1G,HLA-DRA
Role of Macrophages, Fibroblasts and Endothelial Cells in Rheumatoid Arthritis	0.00107152	TLR8,MMP3,STAT3,FN1,IL1RN,CEBPD,SOCS3,TNFRSF1A,MMP13,ICAM1,PRKCG
Calcium-induced T Lymphocyte Apoptosis	6.0256e-06	ATP2A3,HLA-DQA1,HLA-DQB1,HLA-DRB5,FCER1G,HLA-DRA,PRKCG			Apoptosis
Inhibition of Matrix Metalloproteases	0.00109648	MMP3,MMP12,TIMP1,MMP13
Crosstalk between Dendritic Cells and Natural Killer Cells	0.0001	HLA-E,HLA-A,CSF2RB,TYROBP,HLA-DRB5,TREM2,HLA-DRA
Systemic Lupus Erythematosus Signaling	0.00131826	HLA-E,IL1RN,HLA-A,FCGR2B,KNG1,PTPRC,FCER1G,CD22,FCGR2A
IL-10 Signaling	0.00138038	STAT3,IL1RN,FCGR2B,SOCS3,FCGR2A
FXR/RXR Activation	0.000794328	C4A/C4B,IL1RN,C3,APOD,KNG1,SERPINA1,ALB
Production of Nitric Oxide and Reactive Oxygen Species in Macrophages	0.00234423	LYZ,TNFRSF1A,APOD,SERPINA1,CYBB,CYBA,ALB,PRKCG
B Cell Development	1.58489e-05	HLA-DQA1,HLA-DQB1,HLA-DRB5,PTPRC,HLA-DRA
Virus Entry via Endocytic Pathways	0.00794328	HLA-A,FLNC,B2M,ITGB2,PRKCG
VDR/RXR Activation	0.0141254	CDKN1A,CALB1,SPP1,PRKCG
Oncostatin M Signaling	5.12861e-05	MMP3,STAT3,CHI3L1,MMP13,OSMR
Extrinsic Prothrombin Activation Pathway	0.000851138	PROS1,F7,F10
phagosome maturation	0.00057544	ATP6V0D2,HLA-A,HLA-DRB5,B2M,TUBA1C,CYBB,HLA-DRA
CD28 Signaling in T Helper Cells	0.000758578	HLA-DQA1,HLA-DQB1,HLA-DRB5,PTPRC,FCER1G,ARPC1B,HLA-DRA
IL-6 Signaling	0.0190546	STAT3,IL1RN,SOCS3,TNFRSF1A,COL1A1
Putrescine Degradation III	0.0213796	ALDH1L1,SAT1
Neuroprotective Role of THOP1 in Alzheimer's Disease	0.00131826	HLA-E,HLA-A,KNG1,SERPINA3
Glucocorticoid Receptor Signaling	0.0562341	STAT3,IL1RN,PRL,CDKN1A,CCL11,ICAM1,ANXA1
HMGB1 Signaling	0.209894	TNFRSF1A,PLAT,ICAM1
Aryl Hydrocarbon Receptor Signaling	0.0239883	ALDH1L1,CDKN1A,CTSD,TGM2,NFE2L2
STAT3 Pathway	0.011749	STAT3,SOCS3,CDKN1A,DDR1
Role of NFAT in Regulation of the Immune Response	0.00588844	FCGR2B,HLA-DQA1,HLA-DQB1,HLA-DRB5,FCER1G,FCGR2A,HLA-DRA
IGF-1 Signaling	0.00912011	IGFBP4,STAT3,IGFBP7,SOCS3,IGFBP2
Role of JAK family kinases in IL-6-type Cytokine Signaling	0.00323594	STAT3,SOCS3,OSMR
IL-17A Signaling in Gastric Cells	1
Role of Osteoblasts, Osteoclasts and Chondrocytes in Rheumatoid Arthritis	0.057544	MMP3,IL1RN,TNFRSF1A,COL1A1,MMP13,SPP1
Nur77 Signaling in T Lymphocytes	0.000363078	HLA-DQA1,HLA-DQB1,HLA-DRB5,FCER1G,HLA-DRA
Growth Hormone Signaling	0.0165959	STAT3,SOCS3,IGF2,PRKCG
Prolactin Signaling	0.0177828	STAT3,SOCS3,PRL,PRKCG
Pathogenesis of Multiple Sclerosis	1
Bladder Cancer Signaling	0.0204174	MMP3,MMP12,CDKN1A,MMP13
Cytotoxic T Lymphocyte-mediated Apoptosis of Target Cells	0.0060256	HLA-A,B2M,FCER1G		apoptosis
Role of JAK2 in Hormone-like Cytokine Signaling	0.00660693	STAT3,SOCS3,PRL
14-3-3-mediated Signaling	0.0199526	VIM,TNFRSF1A,TUBA1C,GFAP,PRKCG
Ethanol Degradation II	0.0562341	ALDH1L1,DHRS9
Fcγ Receptor-mediated Phagocytosis in Macrophages and Monocytes	0.0263027	FGR,ARPC1B,FCGR2A,PRKCG
Ceramide Signaling	0.102094	TNFRSF1A,S1PR3,CTSD
IL-17A Signaling in Fibroblasts	0.0660693	CEBPD,LCN2
Noradrenaline and Adrenaline Degradation	0.0660693	ALDH1L1,DHRS9
Interferon Signaling	0.0691831	IFIT3,IFITM3
CCR5 Signaling in Macrophages	0.193197	FCER1G,PRKCG
IL-12 Signaling and Production in Macrophages	0.0301995	LYZ,APOD,SERPINA1,ALB,PRKCG
Histamine Degradation	0.166341	ALDH1L1
Nitric Oxide Signaling in the Cardiovascular System	0.141579	ATP2A3,KNG1,PRKCG
Role of Hypercytokinemia/hyperchemokinemia in the Pathogenesis of Influenza	0.391742	IL1RN
Clathrin-mediated Endocytosis Signaling	0.00977237	LYZ,APOD,SERPINA1,ITGB2,ARPC1B,UBC,ALB
HGF Signaling	0.158489	STAT3,CDKN1A,PRKCG
Granzyme A Signaling	0.186209	HIST1H1C
Oxidative Ethanol Degradation III	0.186209	ALDH1L1
iCOS-iCOSL Signaling in T Helper Cells	0.00269153	HLA-DQA1,HLA-DQB1,HLA-DRB5,PTPRC,FCER1G,HLA-DRA
Rac Signaling	0.0512861	IQGAP2,CYBB,ARPC1B,CD44
IL-9 Signaling	0.0169824	STAT3,SOCS3,BCL3
Fatty Acid α-oxidation	0.195884	ALDH1L1
Macropinocytosis Signaling	0.074131	MRC1,ITGB2,PRKCG
Natural Killer Cell Signaling	0.057544	TYROBP,FCER1G,FCGR2A,PRKCG
GADD45 Signaling	0.205589	CDKN1A
LPS/IL-1 Mediated Inhibition of RXR Function	0.242103	ALDH1L1,IL1RN,TNFRSF1A,ABCA1
IL-3 Signaling	0.0794328	STAT3,CSF2RB,PRKCG
JAK/Stat Signaling	0.0794328	STAT3,SOCS3,CDKN1A
PI3K Signaling in B Lymphocytes	0.188365	FCGR2B,C3,PTPRC
Tryptophan Degradation X (Mammalian, via Tryptamine)	0.215278	ALDH1L1
PKCθ Signaling in T Lymphocytes	0.0177828	HLA-DQA1,HLA-DQB1,HLA-DRB5,FCER1G,HLA-DRA
IL-17 Signaling	0.0831764	MMP3,TIMP1,CCL11
Tec Kinase Signaling	0.145211	STAT3,FGR,FCER1G,PRKCG
Ethanol Degradation IV	0.224905	ALDH1L1
TGF-β Signaling	1
PPAR Signaling	0.295121	IL1RN,TNFRSF1A
Actin Cytoskeleton Signaling	0.130918	FN1,KNG1,MSN,IQGAP2,ARPC1B
Thyroid Hormone Biosynthesis	0.0354813	CTSD
NF-κB Signaling	0.0630957	TLR8,IL1RN,TNFRSF1A,DDR1,FCER1G
Differential Regulation of Cytokine Production in Intestinal Epithelial Cells by IL-17A and IL-17F	0.24322	LCN2
IL-22 Signaling	0.0331131	STAT3,SOCS3
Lipid Antigen Presentation by CD1	0.0331131	B2M,FCER1G
Phospholipase C Signaling	0.0616595	FCGR2B,FCER1G,TGM2,FCGR2A,AHNAK,PRKCG
MSP-RON Signaling Pathway	0.0338844	CCR2,CSF2RB,ITGB2
Arginine Degradation I (Arginase Pathway)	0.0467735	ARG1
Spermine and Spermidine Degradation I	0.0467735	SAT1
ILK Signaling	0.0831764	VIM,FN1,TNFRSF1A,FLNC,ITGB2
Colorectal Cancer Metastasis Signaling	0.0724436	TLR8,MMP3,STAT3,TNFRSF1A,MMP12,MMP13
Serotonin Degradation	0.175792	ALDH1L1,DHRS9
IL-8 Signaling	0.0891251	ITGAX,ITGB2,ICAM1,CYBB,PRKCG
Signaling by Rho Family GTPases	0.176198	VIM,MSN,CYBB,ARPC1B,GFAP
Dopamine Degradation	0.296483	ALDH1L1
Thrombopoietin Signaling	0.184502	STAT3,PRKCG
Retinoate Biosynthesis I	0.313329	DHRS9
Chemokine Signaling	0.562341	CCL11
Hepatic Cholestasis	0.293765	IL1RN,TNFRSF1A,PRKCG
Role of MAPK Signaling in the Pathogenesis of Influenza	0.206063	ABHD3,PLBD1
Arginine Degradation VI (Arginase 2 Pathway)	0.0707946	ARG1
Urea Cycle	0.0707946	ARG1
GM-CSF Signaling	0.057544	STAT3,BCL2A1,CSF2RB
Toll-like Receptor Signaling	0.057544	TLR8,IL1RN,UBC
Role of Tissue Factor in Cancer	0.0562341	F7,F10,FGR,MMP13
PTEN Signaling	0.420727	CDKN1A,DDR1
Renin-Angiotensin Signaling	0.420727	STAT3,PRKCG
IL-17A Signaling in Airway Cells	0.0660693	CXCL6,STAT3,CCL11
CD40 Signaling	0.237137	STAT3,ICAM1
Erythropoietin Signaling	0.246037	SOCS3,PRKCG
Type II Diabetes Mellitus Signaling	0.191426	SOCS3,TNFRSF1A,PRKCG
Citrulline Biosynthesis	0.0933254	ARG1
Airway Pathology in Chronic Obstructive Pulmonary Disease	1
MIF Regulation of Innate Immunity	0.391742	CD74
IL-4 Signaling	0.0186209	HLA-DQA1,HLA-DQB1,HLA-DRB5,HLA-DRA
Hematopoiesis from Pluripotent Stem Cells	0.399025	FCER1G
UVC-Induced MAPK Signaling	0.399025	PRKCG
Neuregulin Signaling (Synaptic plasticity)	0.277332	DCN,PRKCG
NF-κB Activation by Viruses	0.277332	ITGB2,PRKCG
Primary Immunodeficiency Signaling	0.414	PTPRC
RAR Activation	0.391742	DHRS9,CSF2RB,PRKCG
HER-2 Signaling in Breast Cancer	0.0891251	CDKN1A,ITGB2,PRKCG
G Beta Gamma Signaling	0.286418	CAV2,PRKCG
Calcium Transport I	0.114025	ATP2A3
PDGF Signaling	1
Death Receptor Signaling	1
Reelin Signaling in Neurons	0.304089	FGR,ITGB2
TNFR1 Signaling	0.43451	TNFRSF1A
CTLA4 Signaling in Cytotoxic T Lymphocytes	0.114815	HLA-A,B2M,FCER1G
TR/RXR Activation	0.114815	F10,BCL3,ENO1
Role of Cytokines in Mediating Communication between Immune Cells	0.467735	IL1RN
Role of IL-17A in Psoriasis	0.145881	CXCL6
Cholecystokinin/Gastrin-mediated Signaling	0.343558	IL1RN,PRKCG
UVA-Induced MAPK Signaling	1
Chondroitin Sulfate Degradation (Metazoa)	0.155955	CD44
Superpathway of Citrulline Metabolism	0.155955	ARG1
Integrin Signaling	0.470977	ITGAX,ITGB2,ARPC1B
Glutamate Receptor Signaling	0.146218	HOMER3,SLC1A3
Actin Nucleation by ARP-WASP Complex	0.493174	ARPC1B
Dermatan Sulfate Degradation (Metazoa)	0.166341	CD44
Retinoic acid Mediated Apoptosis Signaling	1
Glioma Signaling	0.144544	CDKN1A,IGF2,PRKCG
γ-glutamyl Cycle	0.176198	ANPEP
Phospholipases	0.0338844	PLA1A,ABHD3,PLBD1
ATM Signaling	0.511682	CDKN1A
Induction of Apoptosis by HIV1	0.511682	TNFRSF1A
Paxillin Signaling	0.382825	ITGAX,ITGB2
Activation of IRF by Cytosolic Pattern Recognition Receptors	1
p53 Signaling	1
HIF1α Signaling	0.155597	MMP3,MMP12,MMP13
PCP pathway	0.528445	SDC4
ERK5 Signaling	1
Differential Regulation of Cytokine Production in Macrophages and T Helper Cells by IL-17A and IL-17F	1
RhoGDI Signaling	0.342768	MSN,ARPC1B,CD44
Sertoli Cell-Sertoli Cell Junction Signaling	1
The Visual Cycle	0.205589	DHRS9
Role of Lipids/Lipid Rafts in the Pathogenesis of Influenza	1
Remodeling of Epithelial Adherens Junctions	0.188799	TUBA1C,ARPC1B
UVB-Induced MAPK Signaling	0.550808	PRKCG
fMLP Signaling in Neutrophils	0.176198	CYBB,ARPC1B,PRKCG
Gαi Signaling	0.42462	STAT3,S1PR3
Role of IL-17A in Arthritis	0.193197	CXCL6,MMP13
Agrin Interactions at Neuromuscular Junction	0.557186	ITGB2
1D-myo-inositol Hexakisphosphate Biosynthesis II (Mammalian)	0.215278	ITPKB
D-myo-inositol (1,3,4)-trisphosphate Biosynthesis	0.215278	ITPKB
EGF Signaling	0.562341	STAT3
Role of JAK1 and JAK3 in γc Cytokine Signaling	0.201837	STAT3,SOCS3
B Cell Receptor Signaling	0.0691831	FCGR2B,BCL2A1,PTPRC,CD22,FCGR2A
Glioma Invasiveness Signaling	0.206063	TIMP1,CD44
Endothelin-1 Signaling	0.379315	ABHD3,PLBD1,PRKCG
Polyamine Regulation in Colon Cancer	0.233884	SAT1
Role of PI3K/AKT Signaling in the Pathogenesis of Influenza	1
Protein Kinase A Signaling	1
Estrogen-mediated S-phase Entry	0.252348	CDKN1A
Glutathione-mediated Detoxification	0.252348	ANPEP
Glycolysis I	0.252348	ENO1
Role of JAK1, JAK2 and TYK2 in Interferon Signaling	0.252348	STAT3
Tumoricidal Function of Hepatic Natural Killer Cells	0.252348	ICAM1
Bupropion Degradation	1
Adipogenesis pathway	0.473151	CEBPD,TNFRSF1A
Neurotrophin/TRK Signaling	1
Axonal Guidance Signaling	1
Gluconeogenesis I	0.261216	ENO1
Superpathway of D-myo-inositol (1,4,5)-trisphosphate Metabolism	0.261216	ITPKB
Acetone Degradation I (to Methylglyoxal)	1
ERK/MAPK Signaling	1
Synaptic Long Term Depression	0.0891251	PPP1R17,ABHD3,PLBD1,PRKCG
TNFR2 Signaling	1
Leptin Signaling in Obesity	0.268534	STAT3,SOCS3
LPS-stimulated MAPK Signaling	1
Regulation of Actin-based Motility by Rho	1
eNOS Signaling	0.264241	KNG1,AQP4,PRKCG
Apoptosis Signaling	0.286418	TNFRSF1A,BCL2A1	apoptosis
VEGF Family Ligand-Receptor Interactions	1
Acute Myeloid Leukemia Signaling	0.295121	STAT3,CSF2RB
Inhibition of Angiogenesis by TSP1	1
MIF-mediated Glucocorticoid Regulation	0.32961	CD74
Retinol Biosynthesis	0.353997	DHRS9
ErbB Signaling	1
tRNA Splicing	1
Antioxidant Action of Vitamin C	0.11722	CSF2RB,ABHD3,PLBD1
Gap Junction Signaling	0.590201	TUBA1C,PRKCG
April Mediated Signaling	1
Estrogen Biosynthesis	1
Tight Junction Signaling	1
Thyroid Cancer Signaling	1
SAPK/JNK Signaling	1
Role of PKR in Interferon Induction and Antiviral Response	0.384592	TNFRSF1A
Transcriptional Regulatory Network in Embryonic Stem Cells	0.384592	STAT3
B Cell Activating Factor Signaling	1
Huntington's Disease Signaling	0.322107	CTSD,TGM2,UBC,PRKCG
Mouse Embryonic Stem Cell Pluripotency	1
Role of IL-17F in Allergic Inflammatory Airway Diseases	0.0870964	CXCL6,MMP13
Mechanisms of Viral Exit from Host Cells	0.391742	PRKCG
Role of RIG1-like Receptors in Antiviral Innate Immunity	1
Ephrin Receptor Signaling	1
Corticotropin Releasing Hormone Signaling	1
T Cell Receptor Signaling	1
iNOS Signaling	1
Role of Oct4 in Mammalian Embryonic Stem Cell Pluripotency	0.420727	SPP1
Neuropathic Pain Signaling In Dorsal Horn Neurons	1
nNOS Signaling in Neurons	0.427563	PRKCG
Nicotine Degradation III	1
p38 MAPK Signaling	0.412098	IL1RN,TNFRSF1A
Sperm Motility	0.170216	ABHD3,PLBD1,PRKCG
Pancreatic Adenocarcinoma Signaling	0.416869	STAT3,CDKN1A
Cell Cycle: G2/M DNA Damage Checkpoint Regulation	0.447713	CDKN1A
Fc Epsilon RI Signaling	0.420727	FCER1G,PRKCG
NRF2-mediated Oxidative Stress Response	0.401791	EPHX1,NFE2L2,PRKCG
RhoA Signaling	0.42462	MSN,ARPC1B
Role of NANOG in Mammalian Embryonic Stem Cell Pluripotency	1
Sphingosine-1-phosphate Signaling	1
CD27 Signaling in Lymphocytes	1
D-myo-inositol (1,4,5,6)-Tetrakisphosphate Biosynthesis	0.433511	SOCS3,PTPRC
D-myo-inositol (3,4,5,6)-tetrakisphosphate Biosynthesis	0.433511	SOCS3,PTPRC
PI3K/AKT Signaling	1
Docosahexaenoic Acid (DHA) Signaling	0.467735	BCL2A1
Unfolded protein response	0.13366	CEBPD,NFE2L2
FcγRIIB Signaling in B Lymphocytes	0.474242	FCGR2B
Nicotine Degradation II	1
G-Protein Coupled Receptor Signaling	1
Xenobiotic Metabolism Signaling	1
CCR3 Signaling in Eosinophils	0.44978	CCL11,PRKCG
GNRH Signaling	1
Melanoma Signaling	0.486407	CDKN1A
Role of CHK Proteins in Cell Cycle Checkpoint Control	0.486407	CDKN1A
Melatonin Degradation I	1
Regulation of Cellular Mechanics by Calpain Protease	1
Breast Cancer Regulation by Stathmin1	0.440555	CDKN1A,TUBA1C,PRKCG
P2Y Purigenic Receptor Signaling Pathway	1
Cardiac β-adrenergic Signaling	1
CNTF Signaling	0.517607	STAT3
Ephrin A Signaling	1
Superpathway of Melatonin Degradation	1
3-phosphoinositide Degradation	0.501187	SOCS3,PTPRC
Hereditary Breast Cancer Signaling	0.501187	CDKN1A,UBC
Cell Cycle: G1/S Checkpoint Regulation	0.534564	CDKN1A
IL-2 Signaling	1
Eicosanoid Signaling	0.184502	ABHD3,PLBD1
GABA Receptor Signaling	0.188799	GABRA2,UBC
ErbB2-ErbB3 Signaling	0.562341	STAT3
Melatonin Signaling	0.567545	PRKCG
α-tocopherol Degradation	0.0467735	CYP4F2
Protein Citrullination	0.0588844	PADI2
Role of BRCA1 in DNA Damage Response	0.241546	CDKN1A,BABAM1
Cell Cycle Control of Chromosomal Replication	0.279254	MCM6
Salvage Pathways of Pyrimidine Ribonucleotides	0.304089	NEK2,APOBEC1
Circadian Rhythm Signaling	0.32961	AVP
Superpathway of Inositol Phosphate Compounds	0.484172	SOCS3,ITPKB,PTPRC
D-myo-inositol-5-phosphate Metabolism	0.504661	SOCS3,PTPRC
Epithelial Adherens Junction Signaling	0.515229	TUBA1C,ARPC1B
Pyridoxal 5'-phosphate Salvage Pathway	0.534564	NEK2
Dopamine-DARPP32 Feedback in cAMP Signaling	0.570164	ATP2A3,PRKCG
Glioblastoma Multiforme Signaling	0.570164	CDKN1A,IGF2
ErbB4 Signaling	0.572796	PRKCG
Antiproliferative Role of Somatostatin Receptor 2	0.582103	CDKN1A
Aldosterone Signaling in Epithelial Cells	0.592925	ICMT,PRKCG
PPARα/RXRα Activation	0.597035	ABCA1,BCL3
Wnt/β-catenin Signaling	0.597035	CD44,UBC
Dopamine Receptor Signaling	0.60256	PRL
IL-15 Signaling	0.60256	STAT3
Cyclins and Cell Cycle Regulation	0.606736	CDKN1A
Renal Cell Carcinoma Signaling	0.616595	UBC
FLT3 Signaling in Hematopoietic Progenitor Cells	0.630957	STAT3

## Sheet: Sheet3
Ingenuity Canonical Pathways	-log(p-value) gene list with FC+-1.5 up and down combined	pvalue_all samples	number of molecules _all samples	Molecules_all samples
Complement System	14.9	1.25893e-15	13	C3,C1QB,ITGAX,ITGB2,C1R,CFH,C3AR1,C1QA,C1QC,C4A/C4B,MASP2,C1S,SERPING1
Granulocyte Adhesion and Diapedesis	11.5	3.16228e-12	19	CCL5,TNFRSF1A,CXCL10,MMP12,MSN,CCL11,ITGB2,CXCL2,MMP3,IL1RN,SELP,NGFR,CXCL13,CXCL16,SDC4,CXCL3,ICAM1,ITGA5,MMP14
Acute Phase Response Signaling	11.4	3.98107e-12	19	C3,SOCS3,TNFRSF1A,CP,SERPINA3,C1R,OSMR,FOS,STAT3,C4A/C4B,FN1,IL1RN,NGFR,SERPINF2,VWF,SERPINE1,C1S,SERPING1,ALB
Agranulocyte Adhesion and Diapedesis	11.1	7.94328e-12	19	CCL5,TNFRSF1A,CXCL10,MMP12,MSN,CCL11,ITGB2,CXCL2,MMP3,FN1,IL1RN,SELP,CXCL13,CXCL16,SDC4,CXCL3,ICAM1,ITGA5,MMP14
Dendritic Cell Maturation	10.8	1.58489e-11	19	CCR7,TNFRSF1A,HLA-DQA1,HLA-DQB1,COL3A1,COL1A2,B2M,COL1A1,FCER1G,TREM2,FCGR2A,HLA-A,FCGR2B,IL1RN,NGFR,TYROBP,HLA-DRB5,ICAM1,FCGR3A/FCGR3B
Atherosclerosis Signaling	10.6	2.51189e-11	16	CCR2,APOD,COL3A1,COL1A2,MSR1,CCL11,COL1A1,ITGB2,LYZ,MMP3,APOC2,IL1RN,SELP,PLBD1,ICAM1,ALB
LXR/RXR Activation	7.7	1.99526e-08	13	C3,TNFRSF1A,APOD,ABCA1,MSR1,LYZ,C4A/C4B,APOC2,IL1RN,NGFR,KNG1,SERPINF2,ALB
Coagulation System	7.57	2.69153e-08	8	PROS1,KNG1,F7,SERPINF2,F10,VWF,SERPINE1,PLAT
Antigen Presentation Pathway	7.36	4.36516e-08	8	HLA-E,HLA-A,CD74,HLA-DQA1,NLRC5,HLA-DRB5,B2M,TAP1
Role of Pattern Recognition Receptors in Recognition of Bacteria and Viruses	7.28	5.24807e-08	13	C3,CCL5,C1QB,OAS2,LIF,C3AR1,C1QA,TLR8,C1QC,IRF7,CLEC7A,PTX3,PRKCG
Hepatic Fibrosis / Hepatic Stellate Cell Activation	7.25	5.62341e-08	15	CCR7,CCL5,COL15A1,TNFRSF1A,COL3A1,COL1A2,COL1A1,IGF2,FN1,COL16A1,NGFR,CXCL3,TIMP1,SERPINE1,ICAM1
TREM1 Signaling	7.24	5.7544e-08	10	TLR8,STAT3,FCGR2B,NLRC5,TYROBP,ITGAX,TREM1,CXCL3,ICAM1,ITGA5
Communication between Innate and Adaptive Immune Cells	6.57	2.69153e-07	10	CCR7,TLR8,HLA-E,IL1RN,HLA-A,CCL5,CXCL10,HLA-DRB5,B2M,FCER1G
phagosome formation	6.09	8.12831e-07	11	TLR8,MRC1,FN1,FCGR2B,MSR1,FCER1G,ITGA5,CLEC7A,FCGR2A,FCGR3A/FCGR3B,PRKCG
Intrinsic Prothrombin Activation Pathway	5.62	2.39883e-06	6	PROS1,KNG1,COL3A1,COL1A2,F10,COL1A1
Cdc42 Signaling	5.59	2.5704e-06	11	FOS,HLA-E,HLA-A,HLA-DQA1,HLA-DQB1,HLA-DRB5,B2M,IQGAP2,FCER1G,ARPC1B,ITGA5
Graft-versus-Host Disease Signaling	5.55	2.81838e-06	7	HLA-E,IL1RN,HLA-A,HLA-DQA1,HLA-DQB1,HLA-DRB5,FCER1G
Allograft Rejection Signaling	5.29	5.12861e-06	7	HLA-E,HLA-A,HLA-DQA1,HLA-DQB1,HLA-DRB5,B2M,FCER1G
Caveolar-mediated Endocytosis Signaling	5.1	7.94328e-06	8	CAV1,HLA-A,ITGAX,FLNC,B2M,ITGB2,ITGA5,ALB
OX40 Signaling Pathway	4.94	1.14815e-05	7	HLA-E,HLA-A,HLA-DQA1,HLA-DQB1,HLA-DRB5,B2M,FCER1G
Altered T Cell and B Cell Signaling in Rheumatoid Arthritis	4.68	2.0893e-05	8	TLR8,IL1RN,CXCL13,HLA-DQA1,HLA-DQB1,HLA-DRB5,FCER1G,SPP1
Type I Diabetes Mellitus Signaling	4.66	2.18776e-05	9	HLA-E,HLA-A,NGFR,SOCS3,TNFRSF1A,HLA-DQA1,HLA-DQB1,HLA-DRB5,FCER1G
Autoimmune Thyroid Disease Signaling	4.55	2.81838e-05	6	HLA-E,HLA-A,HLA-DQA1,HLA-DQB1,HLA-DRB5,FCER1G
Leukocyte Extravasation Signaling	4.37	4.2658e-05	12	MMP3,MMP12,MSN,ITGB2,TIMP1,ICAM1,CYBB,CYBA,CD44,ITGA5,MMP14,PRKCG
T Helper Cell Differentiation	4.32	4.7863e-05	7	STAT3,NGFR,TNFRSF1A,HLA-DQA1,HLA-DQB1,HLA-DRB5,FCER1G
Role of Macrophages, Fibroblasts and Endothelial Cells in Rheumatoid Arthritis	3.93	0.00011749	14	CEBPD,CCL5,SOCS3,TNFRSF1A,FOS,TLR8,MMP3,STAT3,FN1,IL1RN,NGFR,ICAM1,PRKCG,FCGR3A/FCGR3B
Calcium-induced T Lymphocyte Apoptosis	3.75	0.000177828	6	ATP2A3,HLA-DQA1,HLA-DQB1,HLA-DRB5,FCER1G,PRKCG
Inhibition of Matrix Metalloproteases	3.7	0.000199526	5	MMP3,MMP12,TFPI2,TIMP1,MMP14
Crosstalk between Dendritic Cells and Natural Killer Cells	3.53	0.000295121	7	CCR7,HLA-E,HLA-A,CSF2RB,TYROBP,HLA-DRB5,TREM2
Systemic Lupus Erythematosus Signaling	3.51	0.00030903	11	FOS,HLA-E,IL1RN,HLA-A,FCGR2B,CD72,KNG1,PTPRC,FCER1G,FCGR2A,FCGR3A/FCGR3B
IL-10 Signaling	3.37	0.00042658	6	FOS,STAT3,IL1RN,FCGR2B,SOCS3,FCGR2A
FXR/RXR Activation	3.35	0.000446684	8	C4A/C4B,APOC2,IL1RN,C3,APOD,KNG1,SERPINF2,ALB
Production of Nitric Oxide and Reactive Oxygen Species in Macrophages	3.33	0.000467735	10	FOS,LYZ,APOC2,NGFR,TNFRSF1A,APOD,CYBB,CYBA,ALB,PRKCG
B Cell Development	3.25	0.000562341	4	HLA-DQA1,HLA-DQB1,HLA-DRB5,PTPRC
Virus Entry via Endocytic Pathways	3.18	0.000660693	7	CAV1,HLA-A,FLNC,B2M,ITGB2,ITGA5,PRKCG
VDR/RXR Activation	3.08	0.000831764	6	CCL5,CXCL10,CDKN1A,CALB1,SPP1,PRKCG
Oncostatin M Signaling	2.86	0.00138038	4	MMP3,STAT3,CHI3L1,OSMR
Extrinsic Prothrombin Activation Pathway	2.85	0.00141254	3	PROS1,F7,F10
phagosome maturation	2.8	0.00158489	7	ATP6V0D2,HLA-A,HLA-DRB5,B2M,TUBA1C,CYBB,TAP1
CD28 Signaling in T Helper Cells	2.68	0.0020893	7	FOS,HLA-DQA1,HLA-DQB1,HLA-DRB5,PTPRC,FCER1G,ARPC1B
IL-6 Signaling	2.62	0.00239883	7	FOS,STAT3,IL1RN,NGFR,SOCS3,TNFRSF1A,COL1A1
Putrescine Degradation III	2.62	0.00239883	3	ALDH1A2,ALDH1L1,SAT1
Neuroprotective Role of THOP1 in Alzheimer's Disease	2.6	0.00251189	4	HLA-E,HLA-A,KNG1,SERPINA3
Glucocorticoid Receptor Signaling	2.56	0.00275423	11	FOS,STAT3,IL1RN,CCL5,PRL,CDKN1A,CXCL3,CCL11,SERPINE1,ICAM1,ANXA1
HMGB1 Signaling	2.55	0.00281838	7	FOS,NGFR,TNFRSF1A,LIF,SERPINE1,PLAT,ICAM1
Aryl Hydrocarbon Receptor Signaling	2.47	0.00338844	7	FOS,ALDH1A2,ALDH1L1,CDKN1A,CTSD,CYP1B1,TGM2
STAT3 Pathway	2.4	0.00398107	5	STAT3,NGFR,SOCS3,CDKN1A,DDR1
Role of NFAT in Regulation of the Immune Response	2.37	0.0042658	8	FOS,FCGR2B,HLA-DQA1,HLA-DQB1,HLA-DRB5,FCER1G,FCGR2A,FCGR3A/FCGR3B
IGF-1 Signaling	2.37	0.0042658	6	FOS,STAT3,CYR61,IGFBP7,SOCS3,IGFBP2
Role of JAK family kinases in IL-6-type Cytokine Signaling	2.28	0.00524807	3	STAT3,SOCS3,OSMR
IL-17A Signaling in Gastric Cells	2.28	0.00524807	3	FOS,CCL5,CXCL10
Role of Osteoblasts, Osteoclasts and Chondrocytes in Rheumatoid Arthritis	2.25	0.00562341	9	FOS,MMP3,IL1RN,NGFR,TNFRSF1A,COL1A1,SPP1,ITGA5,MMP14
Nur77 Signaling in T Lymphocytes	2.22	0.0060256	4	HLA-DQA1,HLA-DQB1,HLA-DRB5,FCER1G
Growth Hormone Signaling	2.21	0.00616595	5	FOS,STAT3,SOCS3,IGF2,PRKCG
Prolactin Signaling	2.17	0.00676083	5	FOS,STAT3,SOCS3,PRL,PRKCG
Pathogenesis of Multiple Sclerosis	2.16	0.00691831	2	CCL5,CXCL10
Bladder Cancer Signaling	2.1	0.00794328	5	MMP3,MMP12,CDKN1A,THBS1,MMP14
Cytotoxic T Lymphocyte-mediated Apoptosis of Target Cells	2.01	0.00977237	3	HLA-A,B2M,FCER1G
Role of JAK2 in Hormone-like Cytokine Signaling	1.97	0.0107152	3	STAT3,SOCS3,PRL
14-3-3-mediated Signaling	1.97	0.0107152	6	FOS,VIM,TNFRSF1A,TUBA1C,GFAP,PRKCG
Ethanol Degradation II	1.97	0.0107152	3	ALDH1A2,ALDH1L1,DHRS9
Fcγ Receptor-mediated Phagocytosis in Macrophages and Monocytes	1.96	0.0109648	5	FGR,ARPC1B,FCGR2A,FCGR3A/FCGR3B,PRKCG
Ceramide Signaling	1.96	0.0109648	5	FOS,NGFR,TNFRSF1A,S1PR3,CTSD
IL-17A Signaling in Fibroblasts	1.87	0.0134896	3	FOS,CEBPD,LCN2
Noradrenaline and Adrenaline Degradation	1.87	0.0134896	3	ALDH1A2,ALDH1L1,DHRS9
Interferon Signaling	1.83	0.0147911	3	IFIT3,IFITM3,TAP1
CCR5 Signaling in Macrophages	1.81	0.0154882	4	FOS,CCL5,FCER1G,PRKCG
IL-12 Signaling and Production in Macrophages	1.75	0.0177828	6	FOS,LYZ,APOC2,APOD,ALB,PRKCG
Histamine Degradation	1.72	0.0190546	2	ALDH1A2,ALDH1L1
Nitric Oxide Signaling in the Cardiovascular System	1.71	0.0194984	5	ATP2A3,CAV1,KNG1,PDE5A,PRKCG
Role of Hypercytokinemia/hyperchemokinemia in the Pathogenesis of Influenza	1.68	0.020893	3	IL1RN,CCL5,CXCL10
Clathrin-mediated Endocytosis Signaling	1.63	0.0234423	7	LYZ,APOC2,APOD,ITGB2,ARPC1B,ITGA5,ALB
HGF Signaling	1.62	0.0239883	5	FOS,STAT3,CDKN1A,ITGA5,PRKCG
Granzyme A Signaling	1.62	0.0239883	2	HIST1H1C,HIST1H1D
Oxidative Ethanol Degradation III	1.62	0.0239883	2	ALDH1A2,ALDH1L1
iCOS-iCOSL Signaling in T Helper Cells	1.6	0.0251189	5	HLA-DQA1,HLA-DQB1,HLA-DRB5,PTPRC,FCER1G
Rac Signaling	1.59	0.025704	5	IQGAP2,CYBB,ARPC1B,CD44,ITGA5
IL-9 Signaling	1.58	0.0263027	3	STAT3,SOCS3,BCL3
Fatty Acid α-oxidation	1.57	0.0269153	2	ALDH1A2,ALDH1L1
Macropinocytosis Signaling	1.54	0.0288403	4	MRC1,ITGB2,ITGA5,PRKCG
Natural Killer Cell Signaling	1.53	0.0295121	5	TYROBP,FCER1G,FCGR2A,FCGR3A/FCGR3B,PRKCG
GADD45 Signaling	1.53	0.0295121	2	CDKN1A,GADD45B
LPS/IL-1 Mediated Inhibition of RXR Function	1.51	0.030903	7	ALDH1A2,APOC2,ALDH1L1,IL1RN,NGFR,TNFRSF1A,ABCA1
IL-3 Signaling	1.5	0.0316228	4	FOS,STAT3,CSF2RB,PRKCG
JAK/Stat Signaling	1.5	0.0316228	4	FOS,STAT3,SOCS3,CDKN1A
PI3K Signaling in B Lymphocytes	1.48	0.0331131	5	FOS,FCGR2B,C3,PTPRC,ATF3
Tryptophan Degradation X (Mammalian, via Tryptamine)	1.48	0.0331131	2	ALDH1A2,ALDH1L1
PKCθ Signaling in T Lymphocytes	1.47	0.0338844	5	FOS,HLA-DQA1,HLA-DQB1,HLA-DRB5,FCER1G
IL-17 Signaling	1.47	0.0338844	4	MMP3,CXCL10,TIMP1,CCL11
Tec Kinase Signaling	1.46	0.0346737	6	FOS,STAT3,FGR,FCER1G,ITGA5,PRKCG
Ethanol Degradation IV	1.44	0.0363078	2	ALDH1A2,ALDH1L1
TGF-β Signaling	1.44	0.0363078	4	FOS,IRF7,RUNX3,SERPINE1
PPAR Signaling	1.39	0.040738	4	FOS,IL1RN,NGFR,TNFRSF1A
Actin Cytoskeleton Signaling	1.38	0.0416869	7	FN1,NCKAP1L,KNG1,MSN,IQGAP2,ARPC1B,ITGA5
Thyroid Hormone Biosynthesis	1.37	0.042658	1	CTSD
NF-κB Signaling	1.37	0.042658	6	TLR8,IL1RN,NGFR,TNFRSF1A,DDR1,FCER1G
Differential Regulation of Cytokine Production in Intestinal Epithelial Cells by IL-17A and IL-17F	1.37	0.042658	2	CCL5,LCN2
IL-22 Signaling	1.34	0.0457088	2	STAT3,SOCS3
Lipid Antigen Presentation by CD1	1.34	0.0457088	2	B2M,FCER1G
Phospholipase C Signaling	1.31	0.0489779	7	FCGR2B,FCER1G,ITGA5,TGM2,FCGR2A,AHNAK,PRKCG
MSP-RON Signaling Pathway	1.28	0.0524807	3	CCR2,CSF2RB,ITGB2
Arginine Degradation I (Arginase Pathway)	1.25	0.0562341	1	ARG1
Spermine and Spermidine Degradation I	1.25	0.0562341	1	SAT1
ILK Signaling	1.23	0.0588844	6	FOS,VIM,FN1,TNFRSF1A,FLNC,ITGB2
Colorectal Cancer Metastasis Signaling	1.22	0.060256	7	FOS,TLR8,MMP3,STAT3,TNFRSF1A,MMP12,MMP14
Serotonin Degradation	1.21	0.0616595	3	ALDH1A2,ALDH1L1,DHRS9
IL-8 Signaling	1.2	0.0630957	6	FOS,ITGAX,ITGB2,ICAM1,CYBB,PRKCG
Signaling by Rho Family GTPases	1.19	0.0645654	7	FOS,VIM,MSN,CYBB,ARPC1B,ITGA5,GFAP
Dopamine Degradation	1.19	0.0645654	2	ALDH1A2,ALDH1L1
Thrombopoietin Signaling	1.18	0.0660693	3	FOS,STAT3,PRKCG
Retinoate Biosynthesis I	1.14	0.0724436	2	ALDH1A2,DHRS9
Chemokine Signaling	1.13	0.074131	3	FOS,CCL5,CCL11
Hepatic Cholestasis	1.12	0.0758578	5	IL1RN,NGFR,TNFRSF1A,LIF,PRKCG
Role of MAPK Signaling in the Pathogenesis of Influenza	1.1	0.0794328	3	CCL5,CXCL10,PLBD1
Arginine Degradation VI (Arginase 2 Pathway)	1.08	0.0831764	1	ARG1
Urea Cycle	1.08	0.0831764	1	ARG1
GM-CSF Signaling	1.06	0.0870964	3	STAT3,BCL2A1,CSF2RB
Toll-like Receptor Signaling	1.06	0.0870964	3	FOS,TLR8,IL1RN
Role of Tissue Factor in Cancer	1.04	0.0912011	4	CYR61,F7,F10,FGR
PTEN Signaling	1.04	0.0912011	4	NGFR,CDKN1A,DDR1,ITGA5
Renin-Angiotensin Signaling	1.04	0.0912011	4	FOS,STAT3,CCL5,PRKCG
IL-17A Signaling in Airway Cells	1.01	0.0977237	3	STAT3,CXCL3,CCL11
CD40 Signaling	1.01	0.0977237	3	FOS,STAT3,ICAM1
Erythropoietin Signaling	0.981	0.104472	3	FOS,SOCS3,PRKCG
Type II Diabetes Mellitus Signaling	0.977	0.105439	4	NGFR,SOCS3,TNFRSF1A,PRKCG
Citrulline Biosynthesis	0.962	0.109144	1	ARG1
Airway Pathology in Chronic Obstructive Pulmonary Disease	0.962	0.109144	1	CXCL3
MIF Regulation of Innate Immunity	0.933	0.116681	2	FOS,CD74
IL-4 Signaling	0.922	0.119674	3	HLA-DQA1,HLA-DQB1,HLA-DRB5
Hematopoiesis from Pluripotent Stem Cells	0.915	0.121619	2	LIF,FCER1G
UVC-Induced MAPK Signaling	0.915	0.121619	2	FOS,PRKCG
Neuregulin Signaling	0.899	0.126183	3	DCN,ITGA5,PRKCG
NF-κB Activation by Viruses	0.899	0.126183	3	ITGB2,ITGA5,PRKCG
Primary Immunodeficiency Signaling	0.882	0.13122	2	PTPRC,TAP1
RAR Activation	0.88	0.131826	5	FOS,ALDH1A2,DHRS9,CSF2RB,PRKCG
HER-2 Signaling in Breast Cancer	0.878	0.132434	3	CDKN1A,ITGB2,PRKCG
G Beta Gamma Signaling	0.878	0.132434	3	CAV1,CAV2,PRKCG
Calcium Transport I	0.871	0.134586	1	ATP2A3
PDGF Signaling	0.857	0.138995	3	FOS,CAV1,STAT3
Death Receptor Signaling	0.846	0.142561	3	TNFRSF1A,PARP3,PARP14
Reelin Signaling in Neurons	0.836	0.145881	3	FGR,ITGB2,ITGA5
TNFR1 Signaling	0.836	0.145881	2	FOS,TNFRSF1A
CTLA4 Signaling in Cytotoxic T Lymphocytes	0.779	0.166341	3	HLA-A,B2M,FCER1G
TR/RXR Activation	0.779	0.166341	3	F10,BCL3,ENO1
Role of Cytokines in Mediating Communication between Immune Cells	0.767	0.171002	2	IL1RN,IL27
Role of IL-17A in Psoriasis	0.766	0.171396	1	CXCL3
Cholecystokinin/Gastrin-mediated Signaling	0.752	0.177011	3	FOS,IL1RN,PRKCG
UVA-Induced MAPK Signaling	0.752	0.177011	3	FOS,PARP3,PARP14
Chondroitin Sulfate Degradation (Metazoa)	0.737	0.183231	1	CD44
Superpathway of Citrulline Metabolism	0.737	0.183231	1	ARG1
Integrin Signaling	0.723	0.189234	5	CAV1,ITGAX,ITGB2,ARPC1B,ITGA5
Glutamate Receptor Signaling	0.718	0.191426	2	HOMER3,SLC1A3
Actin Nucleation by ARP-WASP Complex	0.718	0.191426	2	ARPC1B,ITGA5
Dermatan Sulfate Degradation (Metazoa)	0.71	0.194984	1	CD44
Retinoic acid Mediated Apoptosis Signaling	0.695	0.201837	2	PARP3,PARP14
Glioma Signaling	0.686	0.206063	3	CDKN1A,IGF2,PRKCG
γ-glutamyl Cycle	0.685	0.206538	1	ANPEP
Phospholipases	0.683	0.207491	2	PLA1A,PLBD1
ATM Signaling	0.683	0.207491	2	CDKN1A,GADD45B
Induction of Apoptosis by HIV1	0.683	0.207491	2	NGFR,TNFRSF1A
Paxillin Signaling	0.679	0.209411	3	ITGAX,ITGB2,ITGA5
Activation of IRF by Cytosolic Pattern Recognition Receptors	0.673	0.212324	2	IRF7,ZBP1
p53 Signaling	0.671	0.213304	3	CDKN1A,GADD45B,THBS1
HIF1α Signaling	0.656	0.2208	3	MMP3,MMP12,MMP14
PCP pathway	0.652	0.222844	2	SDC4,JUNB
ERK5 Signaling	0.641	0.22856	2	FOS,LIF
Differential Regulation of Cytokine Production in Macrophages and T Helper Cells by IL-17A and IL-17F	0.64	0.229087	1	CCL5
RhoGDI Signaling	0.631	0.233884	4	MSN,ARPC1B,CD44,ITGA5
Sertoli Cell-Sertoli Cell Junction Signaling	0.625	0.237137	4	ZAK,TNFRSF1A,TUBA1C,ITGA5
The Visual Cycle	0.62	0.239883	1	DHRS9
Role of Lipids/Lipid Rafts in the Pathogenesis of Influenza	0.62	0.239883	1	RSAD2
Remodeling of Epithelial Adherens Junctions	0.612	0.244343	2	TUBA1C,ARPC1B
UVB-Induced MAPK Signaling	0.612	0.244343	2	FOS,PRKCG
fMLP Signaling in Neutrophils	0.607	0.247172	3	CYBB,ARPC1B,PRKCG
Gαi Signaling	0.607	0.247172	3	CAV1,STAT3,S1PR3
Role of IL-17A in Arthritis	0.603	0.249459	2	CCL5,CXCL3
Agrin Interactions at Neuromuscular Junction	0.603	0.249459	2	ITGB2,ITGA5
1D-myo-inositol Hexakisphosphate Biosynthesis II (Mammalian)	0.6	0.251189	1	ITPKB
D-myo-inositol (1,3,4)-trisphosphate Biosynthesis	0.6	0.251189	1	ITPKB
EGF Signaling	0.594	0.254683	2	FOS,STAT3
Role of JAK1 and JAK3 in γc Cytokine Signaling	0.585	0.260016	2	STAT3,SOCS3
B Cell Receptor Signaling	0.577	0.26485	4	FCGR2B,BCL2A1,PTPRC,FCGR2A
Glioma Invasiveness Signaling	0.576	0.265461	2	TIMP1,CD44
Endothelin-1 Signaling	0.572	0.267917	4	FOS,PLBD1,CASP4,PRKCG
Polyamine Regulation in Colon Cancer	0.565	0.27227	1	SAT1
Role of PI3K/AKT Signaling in the Pathogenesis of Influenza	0.55	0.281838	2	CCL5,PLAC8
Protein Kinase A Signaling	0.537	0.290402	7	HIST1H1C,HIST1H1D,NGFR,FLNC,PTPRC,PDE5A,PRKCG
Estrogen-mediated S-phase Entry	0.533	0.293089	1	CDKN1A
Glutathione-mediated Detoxification	0.533	0.293089	1	ANPEP
Glycolysis I	0.533	0.293089	1	ENO1
Role of JAK1, JAK2 and TYK2 in Interferon Signaling	0.533	0.293089	1	STAT3
Tumoricidal Function of Hepatic Natural Killer Cells	0.533	0.293089	1	ICAM1
Bupropion Degradation	0.533	0.293089	1	CYP1B1
Adipogenesis pathway	0.532	0.293765	3	CEBPD,TNFRSF1A,SOX9
Neurotrophin/TRK Signaling	0.527	0.297167	2	FOS,NGFR
Axonal Guidance Signaling	0.523	0.299916	8	SEMA3E,NGFR,ADAM8,TUBA1C,ARPC1B,ITGA5,ADAMTS1,PRKCG
Gluconeogenesis I	0.518	0.303389	1	ENO1
Superpathway of D-myo-inositol (1,4,5)-trisphosphate Metabolism	0.518	0.303389	1	ITPKB
Acetone Degradation I (to Methylglyoxal)	0.504	0.313329	1	CYP1B1
ERK/MAPK Signaling	0.5	0.316228	4	FOS,STAT3,ITGA5,PRKCG
Synaptic Long Term Depression	0.488	0.325087	3	PPP1R17,PLBD1,PRKCG
TNFR2 Signaling	0.478	0.33266	1	FOS
Leptin Signaling in Obesity	0.469	0.339625	2	STAT3,SOCS3
LPS-stimulated MAPK Signaling	0.456	0.349945	2	FOS,PRKCG
Regulation of Actin-based Motility by Rho	0.449	0.355631	2	ARPC1B,ITGA5
eNOS Signaling	0.448	0.356451	3	CAV1,KNG1,PRKCG
Apoptosis Signaling	0.443	0.360579	2	TNFRSF1A,BCL2A1
VEGF Family Ligand-Receptor Interactions	0.443	0.360579	2	FOS,PRKCG
Acute Myeloid Leukemia Signaling	0.431	0.370681	2	STAT3,CSF2RB
Inhibition of Angiogenesis by TSP1	0.431	0.370681	1	THBS1
MIF-mediated Glucocorticoid Regulation	0.421	0.379315	1	CD74
Retinol Biosynthesis	0.392	0.405509	1	DHRS9
ErbB Signaling	0.391	0.406443	2	FOS,PRKCG
tRNA Splicing	0.383	0.414	1	PDE5A
Antioxidant Action of Vitamin C	0.381	0.415911	2	CSF2RB,PLBD1
Gap Junction Signaling	0.378	0.418794	3	CAV1,TUBA1C,PRKCG
April Mediated Signaling	0.374	0.422669	1	FOS
Estrogen Biosynthesis	0.374	0.422669	1	CYP1B1
Tight Junction Signaling	0.37	0.42658	3	FOS,NGFR,TNFRSF1A
Thyroid Cancer Signaling	0.366	0.430527	1	CXCL10
SAPK/JNK Signaling	0.361	0.435512	2	ZAK,FCER1G
Role of PKR in Interferon Induction and Antiviral Response	0.357	0.439542	1	TNFRSF1A
Transcriptional Regulatory Network in Embryonic Stem Cells	0.357	0.439542	1	STAT3
B Cell Activating Factor Signaling	0.357	0.439542	1	FOS
Huntington's Disease Signaling	0.351	0.445656	4	CTSD,CASP4,TGM2,PRKCG
Mouse Embryonic Stem Cell Pluripotency	0.351	0.445656	2	STAT3,LIF
Role of IL-17F in Allergic Inflammatory Airway Diseases	0.35	0.446684	1	CXCL10
Mechanisms of Viral Exit from Host Cells	0.35	0.446684	1	PRKCG
Role of RIG1-like Receptors in Antiviral Innate Immunity	0.35	0.446684	1	IRF7
Ephrin Receptor Signaling	0.348	0.448745	3	STAT3,ARPC1B,ITGA5
Corticotropin Releasing Hormone Signaling	0.342	0.454988	2	FOS,PRKCG
T Cell Receptor Signaling	0.337	0.460257	2	FOS,PTPRC
iNOS Signaling	0.334	0.463447	1	FOS
Role of Oct4 in Mammalian Embryonic Stem Cell Pluripotency	0.32	0.47863	1	SPP1
Neuropathic Pain Signaling In Dorsal Horn Neurons	0.316	0.483059	2	FOS,PRKCG
nNOS Signaling in Neurons	0.314	0.485289	1	PRKCG
Nicotine Degradation III	0.307	0.493174	1	CYP1B1
p38 MAPK Signaling	0.299	0.502343	2	IL1RN,TNFRSF1A
Sperm Motility	0.295	0.506991	2	PLBD1,PRKCG
Pancreatic Adenocarcinoma Signaling	0.295	0.506991	2	STAT3,CDKN1A
Cell Cycle: G2/M DNA Damage Checkpoint Regulation	0.294	0.508159	1	CDKN1A
Fc Epsilon RI Signaling	0.292	0.510505	2	FCER1G,PRKCG
NRF2-mediated Oxidative Stress Response	0.289	0.514044	3	FOS,JUNB,PRKCG
RhoA Signaling	0.288	0.515229	2	MSN,ARPC1B
Role of NANOG in Mammalian Embryonic Stem Cell Pluripotency	0.288	0.515229	2	STAT3,LIF
Sphingosine-1-phosphate Signaling	0.284	0.519996	2	S1PR3,CASP4
CD27 Signaling in Lymphocytes	0.283	0.521195	1	FOS
D-myo-inositol (1,4,5,6)-Tetrakisphosphate Biosynthesis	0.28	0.524807	2	SOCS3,PTPRC
D-myo-inositol (3,4,5,6)-tetrakisphosphate Biosynthesis	0.28	0.524807	2	SOCS3,PTPRC
PI3K/AKT Signaling	0.28	0.524807	2	CDKN1A,ITGA5
Docosahexaenoic Acid (DHA) Signaling	0.277	0.528445	1	BCL2A1
Unfolded protein response	0.271	0.535797	1	CEBPD
FcγRIIB Signaling in B Lymphocytes	0.271	0.535797	1	FCGR2B
Nicotine Degradation II	0.271	0.535797	1	CYP1B1
G-Protein Coupled Receptor Signaling	0.27	0.537032	4	STAT3,S1PR3,PDE5A,PRKCG
Xenobiotic Metabolism Signaling	0.267	0.540754	4	ALDH1A2,ALDH1L1,CYP1B1,PRKCG
CCR3 Signaling in Eosinophils	0.266	0.542001	2	CCL11,PRKCG
GNRH Signaling	0.263	0.545758	2	FOS,PRKCG
Melanoma Signaling	0.261	0.548277	1	CDKN1A
Role of CHK Proteins in Cell Cycle Checkpoint Control	0.261	0.548277	1	CDKN1A
Melatonin Degradation I	0.261	0.548277	1	CYP1B1
Regulation of Cellular Mechanics by Calpain Protease	0.261	0.548277	1	ITGA5
Breast Cancer Regulation by Stathmin1	0.255	0.555904	3	CDKN1A,TUBA1C,PRKCG
P2Y Purigenic Receptor Signaling Pathway	0.25	0.562341	2	FOS,PRKCG
Cardiac β-adrenergic Signaling	0.24	0.57544	2	ATP2A3,PDE5A
CNTF Signaling	0.236	0.580764	1	STAT3
Ephrin A Signaling	0.236	0.580764	1	NGFR
Superpathway of Melatonin Degradation	0.236	0.580764	1	CYP1B1
3-phosphoinositide Degradation	0.225	0.595662	2	SOCS3,PTPRC
Hereditary Breast Cancer Signaling	0.225	0.595662	2	CDKN1A,GADD45B
Cell Cycle: G1/S Checkpoint Regulation	0.223	0.598412	1	CDKN1A
IL-2 Signaling	0.219	0.603949	1	FOS
Eicosanoid Signaling	0.215	0.609537	1	PLBD1
GABA Receptor Signaling	0.211	0.615177	1	GABRA2
ErbB2-ErbB3 Signaling	0.203	0.626614	1	STAT3
Melatonin Signaling	0.2	0.630957	1	PRKCG
α-tocopherol Degradation		1
Protein Citrullination		1
Role of BRCA1 in DNA Damage Response		1
Cell Cycle Control of Chromosomal Replication		1
Salvage Pathways of Pyrimidine Ribonucleotides		1
Circadian Rhythm Signaling		1
Superpathway of Inositol Phosphate Compounds		1
D-myo-inositol-5-phosphate Metabolism		1
Epithelial Adherens Junction Signaling		1
Pyridoxal 5'-phosphate Salvage Pathway		1
Dopamine-DARPP32 Feedback in cAMP Signaling		1
Glioblastoma Multiforme Signaling		1
ErbB4 Signaling		1
Antiproliferative Role of Somatostatin Receptor 2		1
Aldosterone Signaling in Epithelial Cells		1
PPARα/RXRα Activation		1
Wnt/β-catenin Signaling		1
Dopamine Receptor Signaling		1
IL-15 Signaling		1
Cyclins and Cell Cycle Regulation		1
Renal Cell Carcinoma Signaling		1
FLT3 Signaling in Hematopoietic Progenitor Cells		1
