# Supplementary material for: Ablation of polyamine catabolic enzymes provokes Purkinje cell damage, neuroinflammation, and severe ataxia
Source: J Neuroinflammation. 2020 Oct 14;17:301. doi: 10.1186/s12974-020-01955-6 (PMC7559641; doi:10.1186/s12974-020-01955-6)
Supplement: Supplementary file 3 — Additional file 1. [file 12974_2020_1955_MOESM1_ESM.zip › Data set 3. Disease and function.xlsx]

## Sheet: Sheet0
Category	AnalysisName	p-value	number of molecules	Molecules
Connective Tissue Disorders	gene list with FC+-1.5 up and down combined	7.78E-32-1.44E-05	93	FOXJ1C3CD72HLA-DQA1TNFRSF1AMAFBCOL1A1GADD45BITGB2TUBA1CTHBS1PDE5AMYBPC1C3AR1C1QASLC7A2FOSSLAMF7TLR8STAT3C4A/C4BIL1RNARG1CXCL16SPP1CD74CCL5HLA-DQB1CXCL10C1QBCOL1A2F10CCL11GABRA2LCN2ADAMTS1FCGR2AANXA1LYZMMP3COL16A1SELPCXCL3ZBP1SERPINE1C1SITGA5SOCS3DDR1TFPI2C1RCFHLCP1VIMCHI3L1MRC1FN1IRF7CD68PRLSLC1A3ENO1STEAP4ALBCCR2HLA-ECOL15A1HPGDADAM8CSF2RBMEFVCOL3A1CLEC4DOAS2GBP2B2MLY9CXCL2CD44GFAPFCGR2BNGFRCXCL…	FOXJ1,C3,CD72,HLA-DQA1,TNFRSF1A,MAFB,COL1A1,GADD45B,ITGB2,TUBA1C,THBS1,PDE5A,MYBPC1,C3AR1,C1QA,SLC7A2,FOS,SLAMF7,TLR8,STAT3,C4A/C4B,IL1RN,ARG1,CXCL16,SPP1,CD74,CCL5,HLA-DQB1,CXCL10,C1QB,COL1A2,F10,CCL11,GABRA2,LCN2,ADAMTS1,FCGR2A,ANXA1,LYZ,MMP3,COL16A1,SELP,CXCL3,ZBP1,SERPINE1,C1S,ITGA5,SOCS3,DDR1,TFPI2,C1R,CFH,LCP1,VIM,CHI3L1,MRC1,FN1,IRF7,CD68,PRL,SLC1A3,ENO1,STEAP4,ALB,CCR2,HLA-E,COL15A1,HPGD,…
Connective Tissue Disorders	FC list with outliar samples removed _ 071816 - 2016-07-18 10:52 AM	5.27E-27-3.29E-04	78	FOXJ1C3HLA-DQA1TNFRSF1AMAFBITGB2COL1A1CD22TUBA1CMYBPC1C3AR1C1QASLC7A2SLAMF7TLR8C4A/C4BSTAT3IL1RNTYROBPARG1PADI2CXCL16SPP1CD74HLA-DQB1C1QBF10CCL11GABRA2LCN2FCGR2AHLA-DRAANXA1LYZMMP3AQP4SOCS3DDR1TREM2C1RCFHLCP1VIMCXCL6CHI3L1MRC1FN1CD68PRLSLC1A3ENO1STEAP4ALBCCR2HLA-ECOL15A1TNK1HPGDADAM8CSF2RBCOL3A1OAS2COL4A5GBP2B2MLY9MMP13CD44GFAPPOSTNFCGR2BGBP6SDC4PTPRCTIMP1ICAM1RNASE2BGN	FOXJ1,C3,HLA-DQA1,TNFRSF1A,MAFB,ITGB2,COL1A1,CD22,TUBA1C,MYBPC1,C3AR1,C1QA,SLC7A2,SLAMF7,TLR8,C4A/C4B,STAT3,IL1RN,TYROBP,ARG1,PADI2,CXCL16,SPP1,CD74,HLA-DQB1,C1QB,F10,CCL11,GABRA2,LCN2,FCGR2A,HLA-DRA,ANXA1,LYZ,MMP3,AQP4,SOCS3,DDR1,TREM2,C1R,CFH,LCP1,VIM,CXCL6,CHI3L1,MRC1,FN1,CD68,PRL,SLC1A3,ENO1,STEAP4,ALB,CCR2,HLA-E,COL15A1,TNK1,HPGD,ADAM8,CSF2RB,COL3A1,OAS2,COL4A5,GBP2,B2M,LY9,MMP13,CD44,GFAP,P…
Inflammatory Disease	gene list with FC+-1.5 up and down combined	7.78E-32-1.15E-05	129	CCR7FOXJ1LOXRSAD2CTSVTNFRSF1ACD72MAFBANPEPFGRITGB2COL1A1FCER1GC3AR1C1QAFOSTLR8SPP1IFI30IFIT3C1QBLAPTM5F10SBNO2CCL11LCN2ADAMTS1LYZCAV2MASP2ZBP1CYBAITGA5CTSZJUNBFOSL2SOCS3TFPI2C1RTGFBILCP1VIMHIST1H1CCHI3L1MRC1FN1IRF7CD68PRLSLC1A3ENO1STEAP4CCR2HLA-ECOL3A1CLEC4DGBP2B2MLY9GFAPHLA-ACXCL13UNC93B1SDC4RNASE2FCGR3A/FCGR3BAHNAKC3HLA-DQA1GADD45BTHBS1PDE5ATUBA1CIFITM3SLC7A2SLAMF7C4A/C4BSTAT3CD63IL1RNHLA-DRB5A…	CCR7,FOXJ1,LOX,RSAD2,CTSV,TNFRSF1A,CD72,MAFB,ANPEP,FGR,ITGB2,COL1A1,FCER1G,C3AR1,C1QA,FOS,TLR8,SPP1,IFI30,IFIT3,C1QB,LAPTM5,F10,SBNO2,CCL11,LCN2,ADAMTS1,LYZ,CAV2,MASP2,ZBP1,CYBA,ITGA5,CTSZ,JUNB,FOSL2,SOCS3,TFPI2,C1R,TGFBI,LCP1,VIM,HIST1H1C,CHI3L1,MRC1,FN1,IRF7,CD68,PRL,SLC1A3,ENO1,STEAP4,CCR2,HLA-E,COL3A1,CLEC4D,GBP2,B2M,LY9,GFAP,HLA-A,CXCL13,UNC93B1,SDC4,RNASE2,FCGR3A/FCGR3B,AHNAK,C3,HLA-DQA1,GA…
Inflammatory Disease	FC list with outliar samples removed _ 071816 - 2016-07-18 10:52 AM	5.27E-27-3.5E-04	106	FOXJ1LOXCTSVTNFRSF1AMAFBANPEPFGRCOL1A1ITGB2CD22FCER1GC3AR1C1QATLR8PADI2SPP1IFIT3C1QBLAPTM5F10CCL11LCN2HLA-DRALYZCAV2MASP2AQP4CYBACTSZSOCS3C1RTGFBILCP1VIMHIST1H1CCHI3L1FN1MRC1CD68PRLSLC1A3ENO1STEAP4CCR2HLA-ETNK1COL3A1COL4A5GBP2B2MLY9MMP13GFAPHLA-AUNC93B1SDC4RNASE2AHNAKC3HLA-DQA1TUBA1CIFITM3SLC7A2SLAMF7STAT3C4A/C4BCD63IL1RNHLA-DRB5ARG1CXCL16VWFCTSDCTSSCD74HLA-DQB1GABRA2FCGR2AANXA1OSMRMMP3CYBBMMP12D…	FOXJ1,LOX,CTSV,TNFRSF1A,MAFB,ANPEP,FGR,COL1A1,ITGB2,CD22,FCER1G,C3AR1,C1QA,TLR8,PADI2,SPP1,IFIT3,C1QB,LAPTM5,F10,CCL11,LCN2,HLA-DRA,LYZ,CAV2,MASP2,AQP4,CYBA,CTSZ,SOCS3,C1R,TGFBI,LCP1,VIM,HIST1H1C,CHI3L1,FN1,MRC1,CD68,PRL,SLC1A3,ENO1,STEAP4,CCR2,HLA-E,TNK1,COL3A1,COL4A5,GBP2,B2M,LY9,MMP13,GFAP,HLA-A,UNC93B1,SDC4,RNASE2,AHNAK,C3,HLA-DQA1,TUBA1C,IFITM3,SLC7A2,SLAMF7,STAT3,C4A/C4B,CD63,IL1RN,HLA-DRB5…
Skeletal and Muscular Disorders	gene list with FC+-1.5 up and down combined	7.78E-32-4.01E-05	143	LOXFOXJ1RSAD2ZAKCD72TNFRSF1AMAFBANPEPCOL1A1ITGB2C3AR1C1QAFOSTLR8CD84SPP1CYP1B1LRG1PTX3IFI30APODF7TGM1IFIT3C1QBMYBPC3F10SERPINA3CCL11LCN2ADAMTS1LYZCAV2MASP2CTSCZBP1PLBD1ITGA5CYBACYR61SOCS3TFPI2C1RTAP1TGFBILCP1VIMCHI3L1MRC1FN1IRF7ITPKBCD68PRLSERPINF2SLC1A3ENO1STEAP4CCR2HLA-ECOL3A1CLEC4DIGFBP2GBP2B2MPLATLY9GFAPIGF2LAMC2HLA-ACXCL13SDC4RNASE2FCGR3A/FCGR3BAHNAKC3HLA-DQA1ARHGEF33GADD45BTUBA1CTHBS1PDE5AM…	LOX,FOXJ1,RSAD2,ZAK,CD72,TNFRSF1A,MAFB,ANPEP,COL1A1,ITGB2,C3AR1,C1QA,FOS,TLR8,CD84,SPP1,CYP1B1,LRG1,PTX3,IFI30,APOD,F7,TGM1,IFIT3,C1QB,MYBPC3,F10,SERPINA3,CCL11,LCN2,ADAMTS1,LYZ,CAV2,MASP2,CTSC,ZBP1,PLBD1,ITGA5,CYBA,CYR61,SOCS3,TFPI2,C1R,TAP1,TGFBI,LCP1,VIM,CHI3L1,MRC1,FN1,IRF7,ITPKB,CD68,PRL,SERPINF2,SLC1A3,ENO1,STEAP4,CCR2,HLA-E,COL3A1,CLEC4D,IGFBP2,GBP2,B2M,PLAT,LY9,GFAP,IGF2,LAMC2,HLA-A,CXCL1…
Skeletal and Muscular Disorders	FC list with outliar samples removed _ 071816 - 2016-07-18 10:52 AM	5.27E-27-3.29E-04	120	LOXFOXJ1TNFRSF1AMAFBANPEPITGB2COL1A1CD22C3AR1C1QATLR8CD84TYROBPPADI2SPP1APODF7TGM1IFIT3C1QBMYBPC3F10SERPINA3CCL11LCN2HLA-DRALYZCAV2MASP2CTSCPLBD1AQP4CYBASOCS3WISP2TREM2C1RTGFBILCP1VIMCHI3L1MRC1FN1ITPKBCD68PRLSLC1A3ENO1STEAP4CCR2HLA-ETNK1COL15A1COL3A1IGFBP2COL4A5GBP2B2MPLATLY9MMP13GFAPIGF2HLA-ASDC4RNASE2AHNAKC3HLA-DQA1ARHGEF33TUBA1CMYBPC1ANGPTL4SLC7A2SLAMF7STAT3C4A/C4BIL1RNHLA-DRB5ARG1CXCL16FLNCVW…	LOX,FOXJ1,TNFRSF1A,MAFB,ANPEP,ITGB2,COL1A1,CD22,C3AR1,C1QA,TLR8,CD84,TYROBP,PADI2,SPP1,APOD,F7,TGM1,IFIT3,C1QB,MYBPC3,F10,SERPINA3,CCL11,LCN2,HLA-DRA,LYZ,CAV2,MASP2,CTSC,PLBD1,AQP4,CYBA,SOCS3,WISP2,TREM2,C1R,TGFBI,LCP1,VIM,CHI3L1,MRC1,FN1,ITPKB,CD68,PRL,SLC1A3,ENO1,STEAP4,CCR2,HLA-E,TNK1,COL15A1,COL3A1,IGFBP2,COL4A5,GBP2,B2M,PLAT,LY9,MMP13,GFAP,IGF2,HLA-A,SDC4,RNASE2,AHNAK,C3,HLA-DQA1,ARHGEF33,TU…
Immunological Disease	gene list with FC+-1.5 up and down combined	1.91E-29-1.3E-05	117	CCR7FOXJ1CTSVTNFRSF1AFGRMAFBITGB2FCER1GCOL1A1C3AR1C1QAFOSTLR8SPP1IFI30IFIT3C1QBLAPTM5F10CCL11LCN2LYZCOL16A1MASP2ZBP1CYBAITGA5JUNBSOCS3TAP1C1RLCP1VIMCHI3L1IRF7MRC1FN1CD68ENO1STEAP4CCR2HLA-ECOL3A1CLEC4DOAS2GBP2LY9B2MSIGLEC1GFAPIGF2HLA-ACXCL13SDC4RNASE2FCGR3A/FCGR3BAHNAKC3HLA-DQA1GADD45BTUBA1CIFITM3THBS1PDE5ASLC7A2SLAMF7C4A/C4BSTAT3IL1RNHLA-DRB5CXCL16ARG1CD74CCL5CXCL10HLA-DQB1COL1A2ANXA2GABRA2FCGR2A…	CCR7,FOXJ1,CTSV,TNFRSF1A,FGR,MAFB,ITGB2,FCER1G,COL1A1,C3AR1,C1QA,FOS,TLR8,SPP1,IFI30,IFIT3,C1QB,LAPTM5,F10,CCL11,LCN2,LYZ,COL16A1,MASP2,ZBP1,CYBA,ITGA5,JUNB,SOCS3,TAP1,C1R,LCP1,VIM,CHI3L1,IRF7,MRC1,FN1,CD68,ENO1,STEAP4,CCR2,HLA-E,COL3A1,CLEC4D,OAS2,GBP2,LY9,B2M,SIGLEC1,GFAP,IGF2,HLA-A,CXCL13,SDC4,RNASE2,FCGR3A/FCGR3B,AHNAK,C3,HLA-DQA1,GADD45B,TUBA1C,IFITM3,THBS1,PDE5A,SLC7A2,SLAMF7,C4A/C4B,STAT3,…
Immunological Disease	FC list with outliar samples removed _ 071816 - 2016-07-18 10:52 AM	4.95E-25-2.69E-04	127	FOXJ1IGFBP4PDCD1LG2CTSVTNFRSF1AFGRMAFBITGB2CD22COL1A1FCER1GMFAP1C3AR1C1QALILRB4TLR8BCL2A1PADI2SPP1IFIT3F7C1QBLAPTM5SERPINA3F10CCL11LCN2HLA-DRALYZMASP2EPHX1AQP4CYBASOCS3NLRC5C1RTGFBILCP1VIMHIST1H1CCHI3L1MRC1FN1ITPKBCD68ASAP3MCM6ENO1STEAP4CCNB1IP1CCR2HLA-ETNK1COL3A1OAS2GBP2COL4A5LY9B2MMMP13SIGLEC1GFAPIGF2HLA-ACD109SDC4RNASE2AHNAKATP6V0D2DHRS9C3HLA-DQA1TUBA1CIFITM3ANGPTL4SLC7A2SLAMF7C4A/C4BSTAT3IL1R…	FOXJ1,IGFBP4,PDCD1LG2,CTSV,TNFRSF1A,FGR,MAFB,ITGB2,CD22,COL1A1,FCER1G,MFAP1,C3AR1,C1QA,LILRB4,TLR8,BCL2A1,PADI2,SPP1,IFIT3,F7,C1QB,LAPTM5,SERPINA3,F10,CCL11,LCN2,HLA-DRA,LYZ,MASP2,EPHX1,AQP4,CYBA,SOCS3,NLRC5,C1R,TGFBI,LCP1,VIM,HIST1H1C,CHI3L1,MRC1,FN1,ITPKB,CD68,ASAP3,MCM6,ENO1,STEAP4,CCNB1IP1,CCR2,HLA-E,TNK1,COL3A1,OAS2,GBP2,COL4A5,LY9,B2M,MMP13,SIGLEC1,GFAP,IGF2,HLA-A,CD109,SDC4,RNASE2,AHNAK,AT…
Cellular Movement	gene list with FC+-1.5 up and down combined	3.89E-27-3.67E-05	97	CCR7LOXZAKTNFRSF1AANPEPSH3PXD2BITGB2COL1A1ATF3FOSSPP1CYP1B1F7F10SERPINA3CCL11LCN2ADAMTS1CD53ITGA5CTSZJUNBCYR61SOCS3S1PR3TFPI2TGFBILCP1VIMHOMER3CHI3L1FN1PRLDCNSERPINF2LTBP2CCR2GPR132IGFBP2PLATIGF2GFAPLAMC2HLA-ACXCL13NCKAP1LSDC4RNASE2MMP14FCGR3A/FCGR3BPRKCGC3THBS1IFITM3TUBA1CANGPTL4ARPC1BC4A/C4BSTAT3CD63CXCL16FLNCVWFCTSDCTSSCCL5CD74CXCL10ANXA2LIFOLR1ANXA1MMP3SELPSOX9CXCL3SERPINE1TGM2SEMA3EMMP12DDR1…	CCR7,LOX,ZAK,TNFRSF1A,ANPEP,SH3PXD2B,ITGB2,COL1A1,ATF3,FOS,SPP1,CYP1B1,F7,F10,SERPINA3,CCL11,LCN2,ADAMTS1,CD53,ITGA5,CTSZ,JUNB,CYR61,SOCS3,S1PR3,TFPI2,TGFBI,LCP1,VIM,HOMER3,CHI3L1,FN1,PRL,DCN,SERPINF2,LTBP2,CCR2,GPR132,IGFBP2,PLAT,IGF2,GFAP,LAMC2,HLA-A,CXCL13,NCKAP1L,SDC4,RNASE2,MMP14,FCGR3A/FCGR3B,PRKCG,C3,THBS1,IFITM3,TUBA1C,ANGPTL4,ARPC1B,C4A/C4B,STAT3,CD63,CXCL16,FLNC,VWF,CTSD,CTSS,CCL5,CD74,…
Cellular Movement	FC list with outliar samples removed _ 071816 - 2016-07-18 10:52 AM	4.9E-19-4.16E-04	73	LOXIGFBP4C3TNFRSF1AANPEPITGB2COL1A1TUBA1CIFITM3ANGPTL4ARPC1BSTAT3CD63C4A/C4BCXCL16FLNCVWFSPP1CTSDCTSSCD74F7SERPINA3F10CCL11LCN2OLR1ANXA1MMP3CD53TGM2CTSZSOCS3S1PR3MMP12DDR1TGFBILCP1VIMCXCL6HOMER3PROS1CHI3L1FN1FBLN5KNG1PRLCDKN1ADCNLGALS3BPALBCCNB1IP1CCR2ADAM8MSNIGFBP2ITGAXPLATMSR1ARHGAP19CD44GFAPIGF2POSTNHLA-ASERPINA1LGALS3TIMP1SDC4ICAM1RNASE2NFE2L2PRKCG	LOX,IGFBP4,C3,TNFRSF1A,ANPEP,ITGB2,COL1A1,TUBA1C,IFITM3,ANGPTL4,ARPC1B,STAT3,CD63,C4A/C4B,CXCL16,FLNC,VWF,SPP1,CTSD,CTSS,CD74,F7,SERPINA3,F10,CCL11,LCN2,OLR1,ANXA1,MMP3,CD53,TGM2,CTSZ,SOCS3,S1PR3,MMP12,DDR1,TGFBI,LCP1,VIM,CXCL6,HOMER3,PROS1,CHI3L1,FN1,FBLN5,KNG1,PRL,CDKN1A,DCN,LGALS3BP,ALB,CCNB1IP1,CCR2,ADAM8,MSN,IGFBP2,ITGAX,PLAT,MSR1,ARHGAP19,CD44,GFAP,IGF2,POSTN,HLA-A,SERPINA1,LGALS3,TIMP1,SDC…
Inflammatory Response	gene list with FC+-1.5 up and down combined	4.69E-25-4.17E-05	127	CCR7JCHAINCTSVRSAD2TNFRSF1ACD72FGRMAFBANPEPITGB2COL1A1FCER1GC3AR1C1QAFOSTLR8CD84TYROBPSPP1PTX3IFI30F7IFIT3F10SERPINA3CCL11SBNO2LCN2ADAMTS1LYZIFI16ITGA5CYBACTSZJUNBSOCS3TFPI2LCP1VIMCHI3L1FN1MRC1IRF7CD68SLC1A3ENO1STEAP4CCR2HLA-ECOL3A1CLEC4DOAS2GBP2B2MPLATGFAPHLA-ACXCL13NCKAP1LUNC93B1SDC4RNASE2MMP14AHNAKFCGR3A/FCGR3BC3HLA-DQA1GADD45BTUBA1CPDE5ATHBS1IFITM3SLC7A2C4A/C4BSTAT3IL1RNHLA-DRB5CXCL16ARG1VWFC…	CCR7,JCHAIN,CTSV,RSAD2,TNFRSF1A,CD72,FGR,MAFB,ANPEP,ITGB2,COL1A1,FCER1G,C3AR1,C1QA,FOS,TLR8,CD84,TYROBP,SPP1,PTX3,IFI30,F7,IFIT3,F10,SERPINA3,CCL11,SBNO2,LCN2,ADAMTS1,LYZ,IFI16,ITGA5,CYBA,CTSZ,JUNB,SOCS3,TFPI2,LCP1,VIM,CHI3L1,FN1,MRC1,IRF7,CD68,SLC1A3,ENO1,STEAP4,CCR2,HLA-E,COL3A1,CLEC4D,OAS2,GBP2,B2M,PLAT,GFAP,HLA-A,CXCL13,NCKAP1L,UNC93B1,SDC4,RNASE2,MMP14,AHNAK,FCGR3A/FCGR3B,C3,HLA-DQA1,GADD45B…
Inflammatory Response	FC list with outliar samples removed _ 071816 - 2016-07-18 10:52 AM	2.21E-22-4.16E-04	107	JCHAINCTSVTNFRSF1AFGRMAFBANPEPITGB2COL1A1FCER1GC3AR1C1QATLR8CD84TYROBPPADI2SPP1F7IFIT3F10SERPINA3CCL11LCN2HLA-DRALYZMASP2IFI16AQP4CYBACTSZSOCS3LCP1VIMCHI3L1FN1MRC1CD68SLC1A3ENO1STEAP4CCR2HLA-ECOL3A1OAS2COL4A5GBP2B2MPLATMMP13GFAPHLA-AAVPUNC93B1SDC4RNASE2AHNAKC3HLA-DQA1TUBA1CIFITM3SLC7A2C4A/C4BSTAT3IL1RNHLA-DRB5CXCL16ARG1VWFCTSDCTSSCD74HLA-DQB1GABRA2PDPNFCGR2AOSMRANXA1MMP3TGM2CLEC7AFMODDDR1BCL3CFHC…	JCHAIN,CTSV,TNFRSF1A,FGR,MAFB,ANPEP,ITGB2,COL1A1,FCER1G,C3AR1,C1QA,TLR8,CD84,TYROBP,PADI2,SPP1,F7,IFIT3,F10,SERPINA3,CCL11,LCN2,HLA-DRA,LYZ,MASP2,IFI16,AQP4,CYBA,CTSZ,SOCS3,LCP1,VIM,CHI3L1,FN1,MRC1,CD68,SLC1A3,ENO1,STEAP4,CCR2,HLA-E,COL3A1,OAS2,COL4A5,GBP2,B2M,PLAT,MMP13,GFAP,HLA-A,AVP,UNC93B1,SDC4,RNASE2,AHNAK,C3,HLA-DQA1,TUBA1C,IFITM3,SLC7A2,C4A/C4B,STAT3,IL1RN,HLA-DRB5,CXCL16,ARG1,VWF,CTSD,CTS…
Metabolic Disease	gene list with FC+-1.5 up and down combined	9.05E-22-2.12E-05	84	C3HLA-DQA1COL1A1TUBA1CPDE5ATHBS1SLC7A2FOSC4A/C4BSTAT3IL1RNTYROBPARG1CXCL16VWFCTSDSPP1CTSSAEBP1CD74CCL5HLA-DQB1APODCXCL10TGM1COL1A2F10SERPINA3LCN2GABRA2OLR1FCGR2AOSMRLYZAPOC2COL16A1SELPSERPINE1CALB1CYBATGM2DDR1TAP1C1RTGFBIVIMCHI3L1PROS1FN1MRC1KNG1CDKN1ASCG5CD68DCNSLC1A3CASP4ALBCCR2ALDH1L1COL15A1HPGDCOL3A1ABCA1IGFBP2GPNMBMSR1B2MPLATCD44GFAPIGF2FCGR2BHLA-AIGFBP7NGFRLGALS3CH25HPTPRCTIMP1ICAM1APOBEC1B…	C3,HLA-DQA1,COL1A1,TUBA1C,PDE5A,THBS1,SLC7A2,FOS,C4A/C4B,STAT3,IL1RN,TYROBP,ARG1,CXCL16,VWF,CTSD,SPP1,CTSS,AEBP1,CD74,CCL5,HLA-DQB1,APOD,CXCL10,TGM1,COL1A2,F10,SERPINA3,LCN2,GABRA2,OLR1,FCGR2A,OSMR,LYZ,APOC2,COL16A1,SELP,SERPINE1,CALB1,CYBA,TGM2,DDR1,TAP1,C1R,TGFBI,VIM,CHI3L1,PROS1,FN1,MRC1,KNG1,CDKN1A,SCG5,CD68,DCN,SLC1A3,CASP4,ALB,CCR2,ALDH1L1,COL15A1,HPGD,COL3A1,ABCA1,IGFBP2,GPNMB,MSR1,B2M,PLA…
Metabolic Disease	FC list with outliar samples removed _ 071816 - 2016-07-18 10:52 AM	7.4E-23-4.3E-04	79	C3HLA-DQA1COL1A1TUBA1CSLC7A2C4A/C4BSTAT3IL1RNTYROBPCXCL16ARG1VWFCTSDSPP1OGNCTSSAEBP1CD74APODHLA-DQB1TGM1F7SERPINA3F10GABRA2LCN2FCGR2AOLR1HLA-DRAOSMRLYZCALB1CYBATGM2DDR1C1RTREM2TGFBIVIMPROS1CHI3L1MRC1FN1KNG1SCG5CD68CDKN1ADCNSLC1A3ALBCCNB1IP1CCR2ALDH1L1COL15A1HPGDCOL3A1ABCA1IGFBP2COL4A5GPNMBPLATB2MMSR1CD44CYP4F2GFAPIGF2FCGR2BHLA-AIGFBP7SERPINA1LGALS3CH25HTIMP1PTPRCICAM1APOBEC1NFE2L2BGN	C3,HLA-DQA1,COL1A1,TUBA1C,SLC7A2,C4A/C4B,STAT3,IL1RN,TYROBP,CXCL16,ARG1,VWF,CTSD,SPP1,OGN,CTSS,AEBP1,CD74,APOD,HLA-DQB1,TGM1,F7,SERPINA3,F10,GABRA2,LCN2,FCGR2A,OLR1,HLA-DRA,OSMR,LYZ,CALB1,CYBA,TGM2,DDR1,C1R,TREM2,TGFBI,VIM,PROS1,CHI3L1,MRC1,FN1,KNG1,SCG5,CD68,CDKN1A,DCN,SLC1A3,ALB,CCNB1IP1,CCR2,ALDH1L1,COL15A1,HPGD,COL3A1,ABCA1,IGFBP2,COL4A5,GPNMB,PLAT,B2M,MSR1,CD44,CYP4F2,GFAP,IGF2,FCGR2B,HLA-A,…
Cell-To-Cell Signaling and Interaction	gene list with FC+-1.5 up and down combined	9.33E-22-4.17E-05	88	C3TNFRSF1AANPEPITGB2COL1A1FCER1GTHBS1HCRTFOSCD63C4A/C4BSTAT3CD84BCL2A1TYROBPVWFCYTIPCTSDSPP1PTX3CTSSCCL5CXCL10APODANXA2F10LIFCCL11SBNO2PDPNFCGR2AOLR1ANXA1COL16A1SELPCXCL3SERPINE1CYBBITGA5CYBATGM2CLEC7AJUNBCTSZCYR61DDR1TFPI2CFHTGFBIVIMPROS1FN1MRC1IRF7KNG1CDKN1ACD68PRLDCNSERPINF2TREM1LGALS3BPALBMSNABCA1ITGAXPLATMSR1B2MCXCL2CD44IGF2GFAPCAV1LAMC2FCGR2BHLA-AIGFBP7LGALS3SDC4TIMP1PTPRCICAM1SERPING1RNASE…	C3,TNFRSF1A,ANPEP,ITGB2,COL1A1,FCER1G,THBS1,HCRT,FOS,CD63,C4A/C4B,STAT3,CD84,BCL2A1,TYROBP,VWF,CYTIP,CTSD,SPP1,PTX3,CTSS,CCL5,CXCL10,APOD,ANXA2,F10,LIF,CCL11,SBNO2,PDPN,FCGR2A,OLR1,ANXA1,COL16A1,SELP,CXCL3,SERPINE1,CYBB,ITGA5,CYBA,TGM2,CLEC7A,JUNB,CTSZ,CYR61,DDR1,TFPI2,CFH,TGFBI,VIM,PROS1,FN1,MRC1,IRF7,KNG1,CDKN1A,CD68,PRL,DCN,SERPINF2,TREM1,LGALS3BP,ALB,MSN,ABCA1,ITGAX,PLAT,MSR1,B2M,CXCL2,CD44,I…
Cell-To-Cell Signaling and Interaction	FC list with outliar samples removed _ 071816 - 2016-07-18 10:52 AM	1.46E-13-4.3E-04	82	IGFBP4C3TNFRSF1AANPEPITGB2COL1A1FCER1GHCRTLILRB4STAT3CD63C4A/C4BCD84BCL2A1TYROBPVWFIQGAP2CTSDSPP1CTSSCD74OXTLILRB3APODF10CCL11PDPNFCGR2AOLR1ANXA1AQP4CYBBCYBATGM2CLEC7ACTSZS1PR3NLRC5DDR1WISP2CFHTGFBIVIMCXCL6PROS1MRC1FN1FBLN5ITPKBKNG1CDKN1APRLCD68GPR65DCNLGALS3BPALBABCA1MSNITGAXPLATMSR1B2MARHGAP19CD44IGF2GFAPPOSTNFCGR2BHLA-AAVPIGFBP7SERPINA1LGALS3SDC4PTPRCTIMP1ICAM1IGSF1SERPING1RNASE2BGN	IGFBP4,C3,TNFRSF1A,ANPEP,ITGB2,COL1A1,FCER1G,HCRT,LILRB4,STAT3,CD63,C4A/C4B,CD84,BCL2A1,TYROBP,VWF,IQGAP2,CTSD,SPP1,CTSS,CD74,OXT,LILRB3,APOD,F10,CCL11,PDPN,FCGR2A,OLR1,ANXA1,AQP4,CYBB,CYBA,TGM2,CLEC7A,CTSZ,S1PR3,NLRC5,DDR1,WISP2,CFH,TGFBI,VIM,CXCL6,PROS1,MRC1,FN1,FBLN5,ITPKB,KNG1,CDKN1A,PRL,CD68,GPR65,DCN,LGALS3BP,ALB,ABCA1,MSN,ITGAX,PLAT,MSR1,B2M,ARHGAP19,CD44,IGF2,GFAP,POSTN,FCGR2B,HLA-A,AVP,I…
Immune Cell Trafficking	gene list with FC+-1.5 up and down combined	1.2E-21-3.67E-05	55	CCR7C3TNFRSF1AITGB2FCER1GTHBS1C4A/C4BSTAT3CD84TYROBPCXCL16SPP1CTSSCCL5CD74CXCL10F7SERPINA3CCL11SBNO2FCGR2AANXA1SELPCXCL3SERPINE1ITGA5TGM2CLEC7ACTSZSOCS3DDR1LCP1PROS1FN1MRC1KNG1LGALS3BPALBCCR2MSNITGAXPLATCXCL2CD44HLA-ACXCL13NCKAP1LLGALS3TIMP1PTPRCICAM1SERPING1RNASE2MMP14FCGR3A/FCGR3B	CCR7,C3,TNFRSF1A,ITGB2,FCER1G,THBS1,C4A/C4B,STAT3,CD84,TYROBP,CXCL16,SPP1,CTSS,CCL5,CD74,CXCL10,F7,SERPINA3,CCL11,SBNO2,FCGR2A,ANXA1,SELP,CXCL3,SERPINE1,ITGA5,TGM2,CLEC7A,CTSZ,SOCS3,DDR1,LCP1,PROS1,FN1,MRC1,KNG1,LGALS3BP,ALB,CCR2,MSN,ITGAX,PLAT,CXCL2,CD44,HLA-A,CXCL13,NCKAP1L,LGALS3,TIMP1,PTPRC,ICAM1,SERPING1,RNASE2,MMP14,FCGR3A/FCGR3B
Immune Cell Trafficking	FC list with outliar samples removed _ 071816 - 2016-07-18 10:52 AM	4.42E-14-4.16E-04	43	C3SOCS3TNFRSF1ADDR1ITGB2FCER1GLCP1CXCL6C4A/C4BSTAT3PROS1FN1MRC1CD84KNG1TYROBPCXCL16LGALS3BPSPP1ALBCTSSCCR2CD74F7MSNITGAXSERPINA3CCL11PLATCD44FCGR2AANXA1HLA-ASERPINA1LGALS3TIMP1PTPRCICAM1SERPING1TGM2CLEC7ARNASE2CTSZ	C3,SOCS3,TNFRSF1A,DDR1,ITGB2,FCER1G,LCP1,CXCL6,C4A/C4B,STAT3,PROS1,FN1,MRC1,CD84,KNG1,TYROBP,CXCL16,LGALS3BP,SPP1,ALB,CTSS,CCR2,CD74,F7,MSN,ITGAX,SERPINA3,CCL11,PLAT,CD44,FCGR2A,ANXA1,HLA-A,SERPINA1,LGALS3,TIMP1,PTPRC,ICAM1,SERPING1,TGM2,CLEC7A,RNASE2,CTSZ
Hematological System Development and Function	gene list with FC+-1.5 up and down combined	6.09E-20-4.17E-05	80	CCR7C3TNFRSF1AANPEPMAFBITGB2FCER1GTHBS1LILRB4SLAMF7STAT3C4A/C4BCD84TYROBPCXCL16VWFSPP1PTX3CTSSCCL5CD74CXCL10F7LIFSERPINA3F10CCL11SBNO2PDPNFCGR2AANXA1C1QCSELPCXCL3SERPINE1IFI16ITGA5TGM2CLEC7ACTSZJUNBCYR61SOCS3DDR1IL27CFHLCP1PROS1FN1IRF7MRC1KNG1CDKN1ATREM1LGALS3BPALBCCR2CEBPDCSF2RBMSNITGAXIGFBP2PLATCXCL2CD44IGF2CAV1HLA-AEMP1CXCL13NCKAP1LLGALS3TIMP1PTPRCICAM1LUMSERPING1RNASE2MMP14FCGR3A/FCGR3B	CCR7,C3,TNFRSF1A,ANPEP,MAFB,ITGB2,FCER1G,THBS1,LILRB4,SLAMF7,STAT3,C4A/C4B,CD84,TYROBP,CXCL16,VWF,SPP1,PTX3,CTSS,CCL5,CD74,CXCL10,F7,LIF,SERPINA3,F10,CCL11,SBNO2,PDPN,FCGR2A,ANXA1,C1QC,SELP,CXCL3,SERPINE1,IFI16,ITGA5,TGM2,CLEC7A,CTSZ,JUNB,CYR61,SOCS3,DDR1,IL27,CFH,LCP1,PROS1,FN1,IRF7,MRC1,KNG1,CDKN1A,TREM1,LGALS3BP,ALB,CCR2,CEBPD,CSF2RB,MSN,ITGAX,IGFBP2,PLAT,CXCL2,CD44,IGF2,CAV1,HLA-A,EMP1,CXCL13…
Hematological System Development and Function	FC list with outliar samples removed _ 071816 - 2016-07-18 10:52 AM	2.66E-12-4.16E-04	61	PDCD1LG2C3TNFRSF1AANPEPMAFBITGB2FCER1GSLAMF7LILRB4STAT3C4A/C4BCD84TYROBPCXCL16VWFSPP1CTSSCD74F7SERPINA3F10CCL11PDPNFCGR2AANXA1C1QCIFI16TGM2CLEC7ACTSZSOCS3CFHLCP1CXCL6PROS1FN1MRC1KNG1CDKN1ALGALS3BPALBCCR2CEBPDCSF2RBMSNITGAXIGFBP2PLATCD44CYP4F2IGF2HLA-AEMP1SERPINA1LGALS3TIMP1PTPRCICAM1LUMSERPING1RNASE2	PDCD1LG2,C3,TNFRSF1A,ANPEP,MAFB,ITGB2,FCER1G,SLAMF7,LILRB4,STAT3,C4A/C4B,CD84,TYROBP,CXCL16,VWF,SPP1,CTSS,CD74,F7,SERPINA3,F10,CCL11,PDPN,FCGR2A,ANXA1,C1QC,IFI16,TGM2,CLEC7A,CTSZ,SOCS3,CFH,LCP1,CXCL6,PROS1,FN1,MRC1,KNG1,CDKN1A,LGALS3BP,ALB,CCR2,CEBPD,CSF2RB,MSN,ITGAX,IGFBP2,PLAT,CD44,CYP4F2,IGF2,HLA-A,EMP1,SERPINA1,LGALS3,TIMP1,PTPRC,ICAM1,LUM,SERPING1,RNASE2
Dermatological Diseases and Conditions	gene list with FC+-1.5 up and down combined	7.45E-20-9.68E-06	183	CCR7LOXCTSVRSAD2ZAKCD72TNFRSF1AFGRANPEPCOL1A1FCER1GC3AR1FOSLILRB4TMEM176BTLR8CD84CYP1B1LRG1PTX3IFI30APODIFIT3TGM1LAPTM5MYBPC3SERPINA3F10SBNO2LCN2LYZCOL16A1CAV2PARP3MASP2CA8ZBP1IFI16CD53ITGA5REG3AJUNBSOCS3NLRC5TRPC3STC2C1RTGFBILCP1VIMCHI3L1IRF7FN1SERPINF2DCNPARP14SPRR1AENO1LTBP2STEAP4CCR2HLA-ETMEM176ACOL15A1COL3A1CLEC4DOAS2GBP2SLC26A3PLATB2MLY9SIGLEC1IGF2LAMC2HLA-ACXCL13NCKAP1LCD109GARNL3GPR35APOB…	CCR7,LOX,CTSV,RSAD2,ZAK,CD72,TNFRSF1A,FGR,ANPEP,COL1A1,FCER1G,C3AR1,FOS,LILRB4,TMEM176B,TLR8,CD84,CYP1B1,LRG1,PTX3,IFI30,APOD,IFIT3,TGM1,LAPTM5,MYBPC3,SERPINA3,F10,SBNO2,LCN2,LYZ,COL16A1,CAV2,PARP3,MASP2,CA8,ZBP1,IFI16,CD53,ITGA5,REG3A,JUNB,SOCS3,NLRC5,TRPC3,STC2,C1R,TGFBI,LCP1,VIM,CHI3L1,IRF7,FN1,SERPINF2,DCN,PARP14,SPRR1A,ENO1,LTBP2,STEAP4,CCR2,HLA-E,TMEM176A,COL15A1,COL3A1,CLEC4D,OAS2,GBP2,SLC…
Dermatological Diseases and Conditions	FC list with outliar samples removed _ 071816 - 2016-07-18 10:52 AM	1.12E-13-3.5E-04	80	LOXCTSVC3HLA-DQA1TNFRSF1AFGRFCER1GCD22COL1A1IFITM3TUBA1CARPC1BC3AR1SLAMF7CD63C4A/C4BIL1RNHLA-DRB5ARG1VWFCTSSCD74LILRB3APODHLA-DQB1IFIT3TGM1LAPTM5F10LCN2FCGR2AHLA-DRAANXA1OSMRLYZMMP3CAV2EPHX1IFI16CLEC7ASOCS3MMP12DDR1BCL3TGFBILCP1CXCL6CAPGPROS1FN1GPR65LGALS3BPENO1ALBCCR2HLA-ECEBPDCOL15A1CSF2RBCOL3A1ABCA1MSNOAS2GBP2COL4A5MSR1PLATB2MCD44POSTNHLA-AFCGR2BIGFBP7SERPINA1LGALS3PTPRCTIMP1ICAM1BGNAHNAK	LOX,CTSV,C3,HLA-DQA1,TNFRSF1A,FGR,FCER1G,CD22,COL1A1,IFITM3,TUBA1C,ARPC1B,C3AR1,SLAMF7,CD63,C4A/C4B,IL1RN,HLA-DRB5,ARG1,VWF,CTSS,CD74,LILRB3,APOD,HLA-DQB1,IFIT3,TGM1,LAPTM5,F10,LCN2,FCGR2A,HLA-DRA,ANXA1,OSMR,LYZ,MMP3,CAV2,EPHX1,IFI16,CLEC7A,SOCS3,MMP12,DDR1,BCL3,TGFBI,LCP1,CXCL6,CAPG,PROS1,FN1,GPR65,LGALS3BP,ENO1,ALB,CCR2,HLA-E,CEBPD,COL15A1,CSF2RB,COL3A1,ABCA1,MSN,OAS2,GBP2,COL4A5,MSR1,PLAT,B2M,…
Neurological Disease	gene list with FC+-1.5 up and down combined	1.95E-19-3.48E-05	124	RSAD2TNFRSF1ACOL1A1ATF3FOSTYROBPSPP1LRG1PTX3APODTGM1C1QBSERPINA3F10PLAC8LCN2ADAMTS1CA8JUNBFOSL2CYR61SOCS3NLRC5TRPC3TFPI2TAP1C1RTGFBILCP1VIMHIST1H1CCHI3L1FN1MRC1IRF7ITPKBPRLCD68SCG5SERPINF2DCNSLC1A3CCR2HLA-ECOL3A1IGFBP2GBP2SLC26A3PLATGFAPIGF2HLA-ACD109UNC93B1SDC4APOBEC1PRKCGFCGR3A/FCGR3BC3HLA-DQA1GADD45BTUBA1CPDE5AIFITM3THBS1ANGPTL4SLC7A2C4A/C4BSTAT3CXCL16FLNCARG1CTSDCTSSAEBP1CD74CCL5CXCL10HLA-DQB…	RSAD2,TNFRSF1A,COL1A1,ATF3,FOS,TYROBP,SPP1,LRG1,PTX3,APOD,TGM1,C1QB,SERPINA3,F10,PLAC8,LCN2,ADAMTS1,CA8,JUNB,FOSL2,CYR61,SOCS3,NLRC5,TRPC3,TFPI2,TAP1,C1R,TGFBI,LCP1,VIM,HIST1H1C,CHI3L1,FN1,MRC1,IRF7,ITPKB,PRL,CD68,SCG5,SERPINF2,DCN,SLC1A3,CCR2,HLA-E,COL3A1,IGFBP2,GBP2,SLC26A3,PLAT,GFAP,IGF2,HLA-A,CD109,UNC93B1,SDC4,APOBEC1,PRKCG,FCGR3A/FCGR3B,C3,HLA-DQA1,GADD45B,TUBA1C,PDE5A,IFITM3,THBS1,ANGPTL4,…
Neurological Disease	FC list with outliar samples removed _ 071816 - 2016-07-18 10:52 AM	2.7E-20-4.24E-04	99	TNFRSF1ACOL1A1TYROBPSPP1OGNAPODTGM1C1QBSERPINA3F10LCN2HLA-DRAAQP4SOCS3NLRC5C1RTGFBILCP1VIMHIST1H1CCHI3L1FN1MRC1ITPKBPRLSCG5CD68DCNSLC1A3MCM6CCR2HLA-ECOL3A1IGFBP2GBP2PLATGFAPIGF2HLA-ACD109UNC93B1SDC4APOBEC1RNASE2PRKCGC3HLA-DQA1IFITM3TUBA1CANGPTL4SLC7A2C4A/C4BSTAT3CXCL16FLNCARG1CTSDCTSSAEBP1CD74HLA-DQB1GABRA2PDPNOLR1FCGR2AANXA1OSMRMMP3MS4A7CALB1TGM2PROS1KNG1CDKN1AUBCALBALDH1L1CEBPDADAM8CPCSF2RBMSNA…	TNFRSF1A,COL1A1,TYROBP,SPP1,OGN,APOD,TGM1,C1QB,SERPINA3,F10,LCN2,HLA-DRA,AQP4,SOCS3,NLRC5,C1R,TGFBI,LCP1,VIM,HIST1H1C,CHI3L1,FN1,MRC1,ITPKB,PRL,SCG5,CD68,DCN,SLC1A3,MCM6,CCR2,HLA-E,COL3A1,IGFBP2,GBP2,PLAT,GFAP,IGF2,HLA-A,CD109,UNC93B1,SDC4,APOBEC1,RNASE2,PRKCG,C3,HLA-DQA1,IFITM3,TUBA1C,ANGPTL4,SLC7A2,C4A/C4B,STAT3,CXCL16,FLNC,ARG1,CTSD,CTSS,AEBP1,CD74,HLA-DQB1,GABRA2,PDPN,OLR1,FCGR2A,ANXA1,OSMR,M…
Psychological Disorders	gene list with FC+-1.5 up and down combined	1.95E-19-9.57E-06	69	C3TNFRSF1AIFITM3TUBA1CPDE5ASLC7A2C4A/C4BSTAT3TYROBPCXCL16ARG1CTSDSPP1LRG1CTSSAEBP1CD74CCL5CXCL10APODTGM1ANXA2SERPINA3GABRA2LCN2FCGR2AOLR1APOC2SELPSOX9CALB1TGM2TAP1C1RVIMPROS1CHI3L1MRC1ITPKBKNG1SCG5CD68PRLDCNSERPINF2SLC1A3CASP4ALBALDH1L1CPMSNABCA1IGFBP2GBP2PLATCD44GFAPIGF2FCGR2BIGFBP7NGFRLGALS3TIMP1CH25HSDC4ICAM1APOBEC1FCGR3A/FCGR3BBGN	C3,TNFRSF1A,IFITM3,TUBA1C,PDE5A,SLC7A2,C4A/C4B,STAT3,TYROBP,CXCL16,ARG1,CTSD,SPP1,LRG1,CTSS,AEBP1,CD74,CCL5,CXCL10,APOD,TGM1,ANXA2,SERPINA3,GABRA2,LCN2,FCGR2A,OLR1,APOC2,SELP,SOX9,CALB1,TGM2,TAP1,C1R,VIM,PROS1,CHI3L1,MRC1,ITPKB,KNG1,SCG5,CD68,PRL,DCN,SERPINF2,SLC1A3,CASP4,ALB,ALDH1L1,CP,MSN,ABCA1,IGFBP2,GBP2,PLAT,CD44,GFAP,IGF2,FCGR2B,IGFBP7,NGFR,LGALS3,TIMP1,CH25H,SDC4,ICAM1,APOBEC1,FCGR3A/FCGR3…
Psychological Disorders	FC list with outliar samples removed _ 071816 - 2016-07-18 10:52 AM	2.7E-20-3.54E-04	64	C3TNFRSF1AIFITM3TUBA1CSLC7A2C4A/C4BSTAT3TYROBPCXCL16ARG1CTSDSPP1OGNCTSSAEBP1OXTCD74APODTGM1SERPINA3GABRA2LCN2OLR1FCGR2ANUPR1CALB1AQP4TGM2C1RVIMCHI3L1PROS1MRC1ITPKBKNG1PRLCD68SCG5DCNSLC1A3ALBALDH1L1CPMSNABCA1IGFBP2GBP2B2MPLATCD44GFAPIGF2FCGR2BAVPIGFBP7SERPINA1LGALS3SDC4CH25HTIMP1ICAM1APOBEC1BGNNFE2L2	C3,TNFRSF1A,IFITM3,TUBA1C,SLC7A2,C4A/C4B,STAT3,TYROBP,CXCL16,ARG1,CTSD,SPP1,OGN,CTSS,AEBP1,OXT,CD74,APOD,TGM1,SERPINA3,GABRA2,LCN2,OLR1,FCGR2A,NUPR1,CALB1,AQP4,TGM2,C1R,VIM,CHI3L1,PROS1,MRC1,ITPKB,KNG1,PRL,CD68,SCG5,DCN,SLC1A3,ALB,ALDH1L1,CP,MSN,ABCA1,IGFBP2,GBP2,B2M,PLAT,CD44,GFAP,IGF2,FCGR2B,AVP,IGFBP7,SERPINA1,LGALS3,SDC4,CH25H,TIMP1,ICAM1,APOBEC1,BGN,NFE2L2
Cell Death and Survival	gene list with FC+-1.5 up and down combined	3.38E-18-4.19E-05	107	CCR7ZAKTNFRSF1AANPEPFGRCOL1A1ITGB2HCRTATF3FOSBCL2A1FAM129BSPP1CYP1B1APODF7IFIT3TGM1SERPINA3CCL11LCN2LYZNUPR1IFI16CD53CYBAITGA5FOSL2CYR61SOCS3S1PR3HIST1H1CCHI3L1FN1PRLPARP14ENO1CCR2HLA-EGPR132IGFBP2PLATB2MIGF2HLA-ANCKAP1LRNASE2FCGR3A/FCGR3BPRKCGMMP14C3GADD45BTHBS1ANGPTL4SLAMF7STAT3C4A/C4BIL1RNARG1IQGAP2CTSDCCL5CD74HLA-DQB1CXCL10ANXA2LIFGABRA2FCGR2AOLR1ANXA1SOX9SERPINE1CALB1TGM2MCOLN2CLCF1DDR1BCL3C…	CCR7,ZAK,TNFRSF1A,ANPEP,FGR,COL1A1,ITGB2,HCRT,ATF3,FOS,BCL2A1,FAM129B,SPP1,CYP1B1,APOD,F7,IFIT3,TGM1,SERPINA3,CCL11,LCN2,LYZ,NUPR1,IFI16,CD53,CYBA,ITGA5,FOSL2,CYR61,SOCS3,S1PR3,HIST1H1C,CHI3L1,FN1,PRL,PARP14,ENO1,CCR2,HLA-E,GPR132,IGFBP2,PLAT,B2M,IGF2,HLA-A,NCKAP1L,RNASE2,FCGR3A/FCGR3B,PRKCG,MMP14,C3,GADD45B,THBS1,ANGPTL4,SLAMF7,STAT3,C4A/C4B,IL1RN,ARG1,IQGAP2,CTSD,CCL5,CD74,HLA-DQB1,CXCL10,ANXA2…
Cell Death and Survival	FC list with outliar samples removed _ 071816 - 2016-07-18 10:52 AM	1.22E-12-2.15E-04	85	IGFBP4NEK2C3TNFRSF1AANPEPFGRCOL1A1ITGB2CD22HCRTANGPTL4SLAMF7STAT3C4A/C4BIL1RNBCL2A1ARG1IQGAP2SPP1CTSDCD74HLA-DQB1APODF7IFIT3TGM1SERPINA3CCL11LCN2GABRA2OLR1FCGR2AANXA1LYZNUPR1DDNCALB1IFI16CD53CYBBCYBATGM2MCOLN2SOCS3S1PR3DDR1BCL3CFHHIST1H1CCHI3L1FN1PRLCDKN1APPP1R17GPR65LGALS3BPENO1ALBCCR2HLA-EALDH1L1CEBPDCSF2RBMSNIGFBP2SAT1B2MMSR1PLATCD44IGF2HLA-AFCGR2BAVPIGFBP7EMP1IRGMLGALS3PTPRCTIMP1ICMTICAM1RNAS…	IGFBP4,NEK2,C3,TNFRSF1A,ANPEP,FGR,COL1A1,ITGB2,CD22,HCRT,ANGPTL4,SLAMF7,STAT3,C4A/C4B,IL1RN,BCL2A1,ARG1,IQGAP2,SPP1,CTSD,CD74,HLA-DQB1,APOD,F7,IFIT3,TGM1,SERPINA3,CCL11,LCN2,GABRA2,OLR1,FCGR2A,ANXA1,LYZ,NUPR1,DDN,CALB1,IFI16,CD53,CYBB,CYBA,TGM2,MCOLN2,SOCS3,S1PR3,DDR1,BCL3,CFH,HIST1H1C,CHI3L1,FN1,PRL,CDKN1A,PPP1R17,GPR65,LGALS3BP,ENO1,ALB,CCR2,HLA-E,ALDH1L1,CEBPD,CSF2RB,MSN,IGFBP2,SAT1,B2M,MSR1,P…
Gastrointestinal Disease	gene list with FC+-1.5 up and down combined	3.48E-16-4.09E-05	192	CCR7ZAKTNFRSF1APCP2ANPEPMAFBFGRCOL1A1ITGB2SLC15A3TMEM176BLILRB4FOSTLR8TYROBPSPP1CYP1B1PTX3APODIFIT3F7MYBPC3GDF10F10SERPINA3SBNO2CCL11LCN2PLAC8ADAMTS1VWA1PBXIP1COL16A1PARP3CTSCIFI16PLBD1CYBAITGA5JUNBFOSL2CYR61SOCS3S1PR3NLRC5TRPC3TFPI2STC2C1RTAP1TGFBIVIMHOMER3HIST1H1CCHI3L1HIST1H1DFN1IRF7ITPKBSCG5DCNSLC1A3PARP14LTBP2STEAP4CCR2HLA-ECOL15A1GPR132COL3A1ABHD4OAS2IGFBP2GBP2SLC26A3PLATB2MLY9SIGLEC1GFAPIG…	CCR7,ZAK,TNFRSF1A,PCP2,ANPEP,MAFB,FGR,COL1A1,ITGB2,SLC15A3,TMEM176B,LILRB4,FOS,TLR8,TYROBP,SPP1,CYP1B1,PTX3,APOD,IFIT3,F7,MYBPC3,GDF10,F10,SERPINA3,SBNO2,CCL11,LCN2,PLAC8,ADAMTS1,VWA1,PBXIP1,COL16A1,PARP3,CTSC,IFI16,PLBD1,CYBA,ITGA5,JUNB,FOSL2,CYR61,SOCS3,S1PR3,NLRC5,TRPC3,TFPI2,STC2,C1R,TAP1,TGFBI,VIM,HOMER3,HIST1H1C,CHI3L1,HIST1H1D,FN1,IRF7,ITPKB,SCG5,DCN,SLC1A3,PARP14,LTBP2,STEAP4,CCR2,HLA-E,C…
Gastrointestinal Disease	FC list with outliar samples removed _ 071816 - 2016-07-18 10:52 AM	9.41E-11-4.3E-04	99	TNFRSF1AMAFBANPEPCOL1A1TMEM176BLILRB4TLR8TYROBPSPP1APODIFIT3F10CCL11LCN2HLA-DRACTSCIFI16CYBASOCS3C1RTGFBIVIMCHI3L1FN1SCG5DCNCCNB1IP1CCR2HLA-ECOL15A1COL3A1OAS2IGFBP2GBP2COL4A5PLATB2MHLA-ACD109SDC4IGSF1AHNAKPRKCGC3HLA-DQA1TUBA1CIFITM3MYBPC1STAT3C4A/C4BCD63IL1RNFLNCVWFCTSDAEBP1CD74HLA-DQB1PDPNGABRA2FCGR2AOLR1ANXA1OSMRC1QCMMP3FKBP10TGM2MMP12DDR1CFHCXCL6CAPGKNG1CDKN1AALBCEBPDHPGDCSF2RBABCA1MSNSAT1GPNM…	TNFRSF1A,MAFB,ANPEP,COL1A1,TMEM176B,LILRB4,TLR8,TYROBP,SPP1,APOD,IFIT3,F10,CCL11,LCN2,HLA-DRA,CTSC,IFI16,CYBA,SOCS3,C1R,TGFBI,VIM,CHI3L1,FN1,SCG5,DCN,CCNB1IP1,CCR2,HLA-E,COL15A1,COL3A1,OAS2,IGFBP2,GBP2,COL4A5,PLAT,B2M,HLA-A,CD109,SDC4,IGSF1,AHNAK,PRKCG,C3,HLA-DQA1,TUBA1C,IFITM3,MYBPC1,STAT3,C4A/C4B,CD63,IL1RN,FLNC,VWF,CTSD,AEBP1,CD74,HLA-DQB1,PDPN,GABRA2,FCGR2A,OLR1,ANXA1,OSMR,C1QC,MMP3,FKBP10,TG…
Cancer	gene list with FC+-1.5 up and down combined	3.83E-16-4.24E-05	261	CCR7JCHAINFOXJ1ZAKPCP2TNFRSF1ACD72ANPEPSH3PXD2BCOL1A1SLC15A3FOSLILRB4TLR8BCL2A1SPP1PTX3IFI30LILRB3IFIT3F7MYBPC3LAPTM5C1QBF10SERPINA3CCL11PBXIP1LYZCOL16A1PARP3MASP2ZBP1IFI16PLBD1CYBACYR61NLRC5TFPI2STC2TAP1TREM2TGFBIHIST1H1DITPKBCD68SCG5DCNENO1SPRR1ATMEM176AGPR132OAS2GBP2SLC26A3PLATEDA2RSIGLEC1IGF2CXCL13NCKAP1LSLC43A3SDC4RNASE2MMP14FCGR3A/FCGR3BATP6V0D2TRIM72DHRS9C3HLA-DQA1THBS1PDE5ASTAT3IL1RNSBK1C…	CCR7,JCHAIN,FOXJ1,ZAK,PCP2,TNFRSF1A,CD72,ANPEP,SH3PXD2B,COL1A1,SLC15A3,FOS,LILRB4,TLR8,BCL2A1,SPP1,PTX3,IFI30,LILRB3,IFIT3,F7,MYBPC3,LAPTM5,C1QB,F10,SERPINA3,CCL11,PBXIP1,LYZ,COL16A1,PARP3,MASP2,ZBP1,IFI16,PLBD1,CYBA,CYR61,NLRC5,TFPI2,STC2,TAP1,TREM2,TGFBI,HIST1H1D,ITPKB,CD68,SCG5,DCN,ENO1,SPRR1A,TMEM176A,GPR132,OAS2,GBP2,SLC26A3,PLAT,EDA2R,SIGLEC1,IGF2,CXCL13,NCKAP1L,SLC43A3,SDC4,RNASE2,MMP14,FC…
Cancer	FC list with outliar samples removed _ 071816 - 2016-07-18 10:52 AM	8.52E-12-4.05E-04	214	JCHAINPDCD1LG2FOXJ1NEK2TNFRSF1APCP2ANPEPCOL1A1CD22MFAP1SLC15A3LILRB4TLR8BCL2A1SPP1PCDHGA11WDFY1LILRB3IFIT3F7MYBPC3LAPTM5C1QBF10SERPINA3CCL11PBXIP1LYZMASP2EPHX1PLBD1IFI16AQP4CYBANLRC5TREM2TGFBIITPKBSCG5ASAP3CD68DCNENO1TMEM176AOAS2GBP2PLATARHGAP19SIGLEC1SMOC1IGF2SLC43A3ABHD3SDC4RNASE2ATP6V0D2DHRS9C3HLA-DQA1STAT3IL1RNCXCL16ARG1CTSDCTSSAEBP1HLA-DQB1FGL2GABRA2PDPNOLR1OSMRC1QCSHISA6SFI1CYBBZNF616FMODCL…	JCHAIN,PDCD1LG2,FOXJ1,NEK2,TNFRSF1A,PCP2,ANPEP,COL1A1,CD22,MFAP1,SLC15A3,LILRB4,TLR8,BCL2A1,SPP1,PCDHGA11,WDFY1,LILRB3,IFIT3,F7,MYBPC3,LAPTM5,C1QB,F10,SERPINA3,CCL11,PBXIP1,LYZ,MASP2,EPHX1,PLBD1,IFI16,AQP4,CYBA,NLRC5,TREM2,TGFBI,ITPKB,SCG5,ASAP3,CD68,DCN,ENO1,TMEM176A,OAS2,GBP2,PLAT,ARHGAP19,SIGLEC1,SMOC1,IGF2,SLC43A3,ABHD3,SDC4,RNASE2,ATP6V0D2,DHRS9,C3,HLA-DQA1,STAT3,IL1RN,CXCL16,ARG1,CTSD,CTSS,…
Organismal Injury and Abnormalities	gene list with FC+-1.5 up and down combined	3.83E-16-4.24E-05	263	CCR7JCHAINFOXJ1ZAKTNFRSF1ACD72PCP2SH3PXD2BANPEPCOL1A1SLC15A3C1QALILRB4FOSTLR8BCL2A1SPP1PTX3IFI30LILRB3F7IFIT3MYBPC3C1QBLAPTM5F10SERPINA3CCL11PBXIP1LYZCOL16A1MASP2PARP3ZBP1PLBD1IFI16CYBACYR61NLRC5TFPI2STC2TAP1TREM2TGFBIHIST1H1DITPKBSCG5CD68DCNENO1SPRR1ATMEM176AGPR132OAS2SLC26A3GBP2PLATEDA2RSIGLEC1IGF2CXCL13NCKAP1LSLC43A3SDC4RNASE2MMP14FCGR3A/FCGR3BATP6V0D2TRIM72DHRS9C3HLA-DQA1THBS1PDE5ASTAT3IL1RNS…	CCR7,JCHAIN,FOXJ1,ZAK,TNFRSF1A,CD72,PCP2,SH3PXD2B,ANPEP,COL1A1,SLC15A3,C1QA,LILRB4,FOS,TLR8,BCL2A1,SPP1,PTX3,IFI30,LILRB3,F7,IFIT3,MYBPC3,C1QB,LAPTM5,F10,SERPINA3,CCL11,PBXIP1,LYZ,COL16A1,MASP2,PARP3,ZBP1,PLBD1,IFI16,CYBA,CYR61,NLRC5,TFPI2,STC2,TAP1,TREM2,TGFBI,HIST1H1D,ITPKB,SCG5,CD68,DCN,ENO1,SPRR1A,TMEM176A,GPR132,OAS2,SLC26A3,GBP2,PLAT,EDA2R,SIGLEC1,IGF2,CXCL13,NCKAP1L,SLC43A3,SDC4,RNASE2,MMP…
Organismal Injury and Abnormalities	FC list with outliar samples removed _ 071816 - 2016-07-18 10:52 AM	8.52E-12-4.3E-04	218	JCHAINPDCD1LG2FOXJ1NEK2TNFRSF1APCP2ANPEPCOL1A1CD22MFAP1SLC15A3C1QALILRB4TLR8BCL2A1SPP1PCDHGA11WDFY1LILRB3IFIT3F7MYBPC3C1QBLAPTM5F10SERPINA3CCL11PBXIP1LYZMASP2EPHX1PLBD1IFI16AQP4CYBANLRC5TREM2TGFBIITPKBSCG5ASAP3CD68DCNENO1TMEM176AOAS2GBP2PLATARHGAP19SIGLEC1SMOC1IGF2AVPSLC43A3ABHD3SDC4RNASE2ATP6V0D2DHRS9C3HLA-DQA1STAT3IL1RNCXCL16ARG1CTSDCTSSAEBP1HLA-DQB1FGL2GABRA2PDPNOLR1OSMRC1QCSHISA6SFI1CYBBZNF61…	JCHAIN,PDCD1LG2,FOXJ1,NEK2,TNFRSF1A,PCP2,ANPEP,COL1A1,CD22,MFAP1,SLC15A3,C1QA,LILRB4,TLR8,BCL2A1,SPP1,PCDHGA11,WDFY1,LILRB3,IFIT3,F7,MYBPC3,C1QB,LAPTM5,F10,SERPINA3,CCL11,PBXIP1,LYZ,MASP2,EPHX1,PLBD1,IFI16,AQP4,CYBA,NLRC5,TREM2,TGFBI,ITPKB,SCG5,ASAP3,CD68,DCN,ENO1,TMEM176A,OAS2,GBP2,PLAT,ARHGAP19,SIGLEC1,SMOC1,IGF2,AVP,SLC43A3,ABHD3,SDC4,RNASE2,ATP6V0D2,DHRS9,C3,HLA-DQA1,STAT3,IL1RN,CXCL16,ARG1,C…
Cardiovascular Disease	gene list with FC+-1.5 up and down combined	7.24E-16-2.85E-05	67	RSAD2C3TNFRSF1AMAFBITGB2COL1A1TUBA1CTHBS1PDE5AC3AR1FOSTMEM176BC4A/C4BSTAT3IL1RNVWFCYTIPSPP1PTX3CTSSIFI30F7LAPTM5F10COL1A2GABRA2LCN2FCGR2AOLR1MMP3APOC2SELPNCANCTSCSOX9SERPINE1CD53JUNBSOCS3MMP12CFHLCP1VIMPROS1CAPGFN1KNG1CDKN1ACD68TREM1ALBCOL3A1CSF2RBABCA1SAT1PLATB2MMSR1FCGR2BIGFBP7NGFRPTPRCTIMP1ICAM1RNASE2MMP14FCGR3A/FCGR3B	RSAD2,C3,TNFRSF1A,MAFB,ITGB2,COL1A1,TUBA1C,THBS1,PDE5A,C3AR1,FOS,TMEM176B,C4A/C4B,STAT3,IL1RN,VWF,CYTIP,SPP1,PTX3,CTSS,IFI30,F7,LAPTM5,F10,COL1A2,GABRA2,LCN2,FCGR2A,OLR1,MMP3,APOC2,SELP,NCAN,CTSC,SOX9,SERPINE1,CD53,JUNB,SOCS3,MMP12,CFH,LCP1,VIM,PROS1,CAPG,FN1,KNG1,CDKN1A,CD68,TREM1,ALB,COL3A1,CSF2RB,ABCA1,SAT1,PLAT,B2M,MSR1,FCGR2B,IGFBP7,NGFR,PTPRC,TIMP1,ICAM1,RNASE2,MMP14,FCGR3A/FCGR3B
Cardiovascular Disease	FC list with outliar samples removed _ 071816 - 2016-07-18 10:52 AM	2.06E-12-4.16E-04	53	C3TNFRSF1AMAFBITGB2COL1A1TUBA1CC3AR1TMEM176BC4A/C4BSTAT3IL1RNVWFSPP1CTSSF7LAPTM5F10GABRA2LCN2FCGR2AOLR1ANXA1MMP3NCANCTSCCD53SOCS3MMP12CFHLCP1VIMPROS1CAPGFN1KNG1CDKN1ACD68ALBCOL3A1CSF2RBABCA1SAT1PLATB2MMSR1MMP13POSTNFCGR2BIGFBP7PTPRCTIMP1ICAM1RNASE2	C3,TNFRSF1A,MAFB,ITGB2,COL1A1,TUBA1C,C3AR1,TMEM176B,C4A/C4B,STAT3,IL1RN,VWF,SPP1,CTSS,F7,LAPTM5,F10,GABRA2,LCN2,FCGR2A,OLR1,ANXA1,MMP3,NCAN,CTSC,CD53,SOCS3,MMP12,CFH,LCP1,VIM,PROS1,CAPG,FN1,KNG1,CDKN1A,CD68,ALB,COL3A1,CSF2RB,ABCA1,SAT1,PLAT,B2M,MSR1,MMP13,POSTN,FCGR2B,IGFBP7,PTPRC,TIMP1,ICAM1,RNASE2
Cardiovascular System Development and Function	gene list with FC+-1.5 up and down combined	1.31E-15-4.19E-05	51	LOXC3TNFRSF1AANPEPITGB2COL1A1THBS1ANGPTL4STAT3CD63VWFSPP1PTX3CCL5CXCL10F10ANXA2COL1A2CCL11ADAMTS1OLR1SELPSERPINE1CYBBITGA5SEMA3ECYR61MMP12S1PR3TRPC3VIMPROS1CHI3L1FN1KNG1PRLCDKN1ADCNCXCL2CD44IGF2CAV1IGFBP7LGALS3SDC4TIMP1ICAM1SERPING1MMP14PRKCGBGN	LOX,C3,TNFRSF1A,ANPEP,ITGB2,COL1A1,THBS1,ANGPTL4,STAT3,CD63,VWF,SPP1,PTX3,CCL5,CXCL10,F10,ANXA2,COL1A2,CCL11,ADAMTS1,OLR1,SELP,SERPINE1,CYBB,ITGA5,SEMA3E,CYR61,MMP12,S1PR3,TRPC3,VIM,PROS1,CHI3L1,FN1,KNG1,PRL,CDKN1A,DCN,CXCL2,CD44,IGF2,CAV1,IGFBP7,LGALS3,SDC4,TIMP1,ICAM1,SERPING1,MMP14,PRKCG,BGN
Cardiovascular System Development and Function	FC list with outliar samples removed _ 071816 - 2016-07-18 10:52 AM	1.08E-11-3.84E-04	39	LOXIGFBP4C3S1PR3MMP12ANPEPITGB2COL1A1ANGPTL4VIMPROS1STAT3CD63CHI3L1FN1KNG1PRLCDKN1ADCNVWFSPP1F10CCL11PLATMMP13CD44OLR1IGF2ANXA1IGFBP7SERPINA1LGALS3TIMP1SDC4ICAM1CYBBSERPING1BGNPRKCG	LOX,IGFBP4,C3,S1PR3,MMP12,ANPEP,ITGB2,COL1A1,ANGPTL4,VIM,PROS1,STAT3,CD63,CHI3L1,FN1,KNG1,PRL,CDKN1A,DCN,VWF,SPP1,F10,CCL11,PLAT,MMP13,CD44,OLR1,IGF2,ANXA1,IGFBP7,SERPINA1,LGALS3,TIMP1,SDC4,ICAM1,CYBB,SERPING1,BGN,PRKCG
Organismal Development	gene list with FC+-1.5 up and down combined	1.31E-15-4.19E-05	37	LOXCYR61C3MMP12S1PR3ANPEPTRPC3COL1A1THBS1ANGPTL4VIMPROS1CD63CHI3L1FN1KNG1PRLCDKN1ADCNVWFPTX3CXCL10COL1A2CCL11CD44ADAMTS1OLR1IGF2CAV1IGFBP7LGALS3SERPINE1CYBBICAM1ITGA5MMP14PRKCG	LOX,CYR61,C3,MMP12,S1PR3,ANPEP,TRPC3,COL1A1,THBS1,ANGPTL4,VIM,PROS1,CD63,CHI3L1,FN1,KNG1,PRL,CDKN1A,DCN,VWF,PTX3,CXCL10,COL1A2,CCL11,CD44,ADAMTS1,OLR1,IGF2,CAV1,IGFBP7,LGALS3,SERPINE1,CYBB,ICAM1,ITGA5,MMP14,PRKCG
Organismal Development	FC list with outliar samples removed _ 071816 - 2016-07-18 10:52 AM	1.08E-11-1.37E-04	28	IGFBP4LOXC3MMP12S1PR3ANPEPCOL1A1ANGPTL4VIMCD63PROS1CHI3L1FN1KNG1PRLCDKN1ADCNVWFCCL11MMP13CD44IGF2OLR1IGFBP7LGALS3ICAM1CYBBPRKCG	IGFBP4,LOX,C3,MMP12,S1PR3,ANPEP,COL1A1,ANGPTL4,VIM,CD63,PROS1,CHI3L1,FN1,KNG1,PRL,CDKN1A,DCN,VWF,CCL11,MMP13,CD44,IGF2,OLR1,IGFBP7,LGALS3,ICAM1,CYBB,PRKCG
Cellular Growth and Proliferation	gene list with FC+-1.5 up and down combined	1.6E-15-4.19E-05	111	CCR7LOXTNFRSF1ACD72ANPEPCOL1A1HCRTATF3LILRB4FOSCD84BCL2A1TYROBPSPP1CYP1B1PTX3IFI30APODF7IFIT3TGM1CCL11LCN2PLAC8ADAMTS1PBXIP1CAV2NUPR1CTSCIFI16ITGA5REG3ACTSZJUNBCYR61SOCS3S1PR3TFPI2TRPC3LCP1HIST1H1DFN1PRLDCNSERPINF2ENO1IGFBP2SLC26A3PLATIGF2NCKAP1LSDC4MMP14AHNAKPRKCGC3GADD45BTHBS1IFITM3PDE5AANGPTL4SLAMF7STAT3CD63ARG1CXCL16IQGAP2CTSDCCL5CD74CXCL10ANXA2LIFGABRA2ANXA1OSMRSYCP1SOX9SERPINE1CYBBTGM2CLCF1…	CCR7,LOX,TNFRSF1A,CD72,ANPEP,COL1A1,HCRT,ATF3,LILRB4,FOS,CD84,BCL2A1,TYROBP,SPP1,CYP1B1,PTX3,IFI30,APOD,F7,IFIT3,TGM1,CCL11,LCN2,PLAC8,ADAMTS1,PBXIP1,CAV2,NUPR1,CTSC,IFI16,ITGA5,REG3A,CTSZ,JUNB,CYR61,SOCS3,S1PR3,TFPI2,TRPC3,LCP1,HIST1H1D,FN1,PRL,DCN,SERPINF2,ENO1,IGFBP2,SLC26A3,PLAT,IGF2,NCKAP1L,SDC4,MMP14,AHNAK,PRKCG,C3,GADD45B,THBS1,IFITM3,PDE5A,ANGPTL4,SLAMF7,STAT3,CD63,ARG1,CXCL16,IQGAP2,CTSD…
Cellular Growth and Proliferation	FC list with outliar samples removed _ 071816 - 2016-07-18 10:52 AM	1.98E-09-4.09E-04	84	IGFBP4PDCD1LG2LOXNEK2C3TNFRSF1AANPEPCOL1A1IFITM3HCRTANGPTL4LILRB4SLAMF7STAT3CD63CD84BCL2A1TYROBPARG1CXCL16IQGAP2CTSDSPP1CD74OXTAPODF7IFIT3TGM1CCL11GABRA2LCN2ANXA1PBXIP1OSMRCAV2NUPR1CTSCIFI16CYBBTGM2CTSZSOCS3S1PR3MMP12DDR1BCL3WISP2LCP1REC8PROS1FN1KNG1CDKN1APRLDCNENO1UBCCEBPDALDH1L1HPGDTNK1CSF2RBMSNIGFBP2SAT1GPNMBPLATCD44IGF2POSTNIGFBP7EMP1SERPINA1LGALS3SDC4PTPRCTIMP1ICMTICAM1LUMAHNAKNFE2L2PRKCG	IGFBP4,PDCD1LG2,LOX,NEK2,C3,TNFRSF1A,ANPEP,COL1A1,IFITM3,HCRT,ANGPTL4,LILRB4,SLAMF7,STAT3,CD63,CD84,BCL2A1,TYROBP,ARG1,CXCL16,IQGAP2,CTSD,SPP1,CD74,OXT,APOD,F7,IFIT3,TGM1,CCL11,GABRA2,LCN2,ANXA1,PBXIP1,OSMR,CAV2,NUPR1,CTSC,IFI16,CYBB,TGM2,CTSZ,SOCS3,S1PR3,MMP12,DDR1,BCL3,WISP2,LCP1,REC8,PROS1,FN1,KNG1,CDKN1A,PRL,DCN,ENO1,UBC,CEBPD,ALDH1L1,HPGD,TNK1,CSF2RB,MSN,IGFBP2,SAT1,GPNMB,PLAT,CD44,IGF2,POST…
Cell-mediated Immune Response	gene list with FC+-1.5 up and down combined	8.26E-15-1.3E-05	19	CCR7CD74CCL5SOCS3TNFRSF1ACXCL10ITGB2THBS1CD44LCP1FN1HLA-ASELPCXCL13CXCL16ICAM1SPP1ITGA5TGM2	CCR7,CD74,CCL5,SOCS3,TNFRSF1A,CXCL10,ITGB2,THBS1,CD44,LCP1,FN1,HLA-A,SELP,CXCL13,CXCL16,ICAM1,SPP1,ITGA5,TGM2
Cell-mediated Immune Response	FC list with outliar samples removed _ 071816 - 2016-07-18 10:52 AM	4.56E-09-9.23E-05	12	FN1HLA-ACD74SOCS3TNFRSF1ACXCL16ITGB2SPP1ICAM1CD44TGM2LCP1	FN1,HLA-A,CD74,SOCS3,TNFRSF1A,CXCL16,ITGB2,SPP1,ICAM1,CD44,TGM2,LCP1
Cellular Function and Maintenance	gene list with FC+-1.5 up and down combined	1.21E-14-4.19E-05	68	CCR7C3TNFRSF1AANPEPITGB2COL1A1THBS1C3AR1LILRB4STAT3VWFPTX3CCL5CXCL10APODF7COL1A2F10LIFCCL11ADAMTS1FCGR2AANXA1APOC2COL16A1NUPR1CXCL3SERPINE1CYBBCYBATGM2CLEC7AS1PR3TRPC3IL27VIMPROS1FN1MRC1IRF7KNG1PRLCDKN1ASERPINF2DCNTREM1LGALS3BPLTBP2CCR2GPR132COL3A1MEFVABCA1B2MMSR1CD44CAV1FCGR2BCXCL13IRGMLGALS3PTPRCSDC4ICMTICAM1FCGR3A/FCGR3BPRKCGMMP14	CCR7,C3,TNFRSF1A,ANPEP,ITGB2,COL1A1,THBS1,C3AR1,LILRB4,STAT3,VWF,PTX3,CCL5,CXCL10,APOD,F7,COL1A2,F10,LIF,CCL11,ADAMTS1,FCGR2A,ANXA1,APOC2,COL16A1,NUPR1,CXCL3,SERPINE1,CYBB,CYBA,TGM2,CLEC7A,S1PR3,TRPC3,IL27,VIM,PROS1,FN1,MRC1,IRF7,KNG1,PRL,CDKN1A,SERPINF2,DCN,TREM1,LGALS3BP,LTBP2,CCR2,GPR132,COL3A1,MEFV,ABCA1,B2M,MSR1,CD44,CAV1,FCGR2B,CXCL13,IRGM,LGALS3,PTPRC,SDC4,ICMT,ICAM1,FCGR3A/FCGR3B,PRKCG,MM…
Cellular Function and Maintenance	FC list with outliar samples removed _ 071816 - 2016-07-18 10:52 AM	4.99E-09-3.72E-04	44	C3S1PR3ITGB2C3AR1TGFBIVIMLILRB4PROS1STAT3MRC1FN1KNG1CDKN1APRLASAP3DCNGPR65VWFCCR2APODF7ABCA1F10CCL11B2MMSR1ARHGAP19CD44FCGR2AANXA1FCGR2BIRGMNUPR1SERPINA1LGALS3PTPRCSDC4ICMTICAM1CYBATGM2CLEC7APRKCGNFE2L2	C3,S1PR3,ITGB2,C3AR1,TGFBI,VIM,LILRB4,PROS1,STAT3,MRC1,FN1,KNG1,CDKN1A,PRL,ASAP3,DCN,GPR65,VWF,CCR2,APOD,F7,ABCA1,F10,CCL11,B2M,MSR1,ARHGAP19,CD44,FCGR2A,ANXA1,FCGR2B,IRGM,NUPR1,SERPINA1,LGALS3,PTPRC,SDC4,ICMT,ICAM1,CYBA,TGM2,CLEC7A,PRKCG,NFE2L2
Developmental Disorder	gene list with FC+-1.5 up and down combined	4.94E-13-4.01E-05	33	LOXC3COL1A1PDE5ATAP1C1RTGFBIC1QAC4A/C4BFN1CTSDALBIFI30HLA-DQB1COL3A1C1QBCOL1A2LCN2OLR1FCGR2AOSMRC1QCFCGR2BHLA-ACAV2MASP2CH25HPTPRCC1SSERPING1BGNFCGR3A/FCGR3BAHNAK	LOX,C3,COL1A1,PDE5A,TAP1,C1R,TGFBI,C1QA,C4A/C4B,FN1,CTSD,ALB,IFI30,HLA-DQB1,COL3A1,C1QB,COL1A2,LCN2,OLR1,FCGR2A,OSMR,C1QC,FCGR2B,HLA-A,CAV2,MASP2,CH25H,PTPRC,C1S,SERPING1,BGN,FCGR3A/FCGR3B,AHNAK
Developmental Disorder	FC list with outliar samples removed _ 071816 - 2016-07-18 10:52 AM	8.68E-12-3.5E-04	30	LOXC3COL1A1C1RTREM2TGFBIC1QAC4A/C4BFN1TYROBPCTSDHLA-DQB1COL3A1C1QBLCN2OLR1FCGR2AHLA-DRAOSMRPOSTNC1QCFCGR2BHLA-ACAV2MASP2CH25HPTPRCSERPING1BGNAHNAK	LOX,C3,COL1A1,C1R,TREM2,TGFBI,C1QA,C4A/C4B,FN1,TYROBP,CTSD,HLA-DQB1,COL3A1,C1QB,LCN2,OLR1,FCGR2A,HLA-DRA,OSMR,POSTN,C1QC,FCGR2B,HLA-A,CAV2,MASP2,CH25H,PTPRC,SERPING1,BGN,AHNAK
Hereditary Disorder	gene list with FC+-1.5 up and down combined	4.94E-13-4.01E-05	39	LOXC3COL1A1PDE5ATAP1C1RTGFBIC1QAC4A/C4BFN1FLNCSLC1A3CTSDALBIFI30HLA-DQB1COL3A1C1QBCOL1A2F10EDA2RLCN2FCGR2AOLR1OSMRC1QCFCGR2BHLA-ACAV2MASP2PTPRCCH25HC1SCYBBSERPING1IGSF1FCGR3A/FCGR3BAHNAKBGN	LOX,C3,COL1A1,PDE5A,TAP1,C1R,TGFBI,C1QA,C4A/C4B,FN1,FLNC,SLC1A3,CTSD,ALB,IFI30,HLA-DQB1,COL3A1,C1QB,COL1A2,F10,EDA2R,LCN2,FCGR2A,OLR1,OSMR,C1QC,FCGR2B,HLA-A,CAV2,MASP2,PTPRC,CH25H,C1S,CYBB,SERPING1,IGSF1,FCGR3A/FCGR3B,AHNAK,BGN
Hereditary Disorder	FC list with outliar samples removed _ 071816 - 2016-07-18 10:52 AM	8.68E-12-3.5E-04	69	LOXNEK2C3TNFRSF1ACOL1A1MYBPC1C1QAC4A/C4BTYROBPFLNCVWFCTSDAEBP1HLA-DQB1TGM1F7C1QBSERPINA3F10LCN2GABRA2OLR1FCGR2AHLA-DRAOSMRC1QCCAV2MASP2FKBP10CALB1CYBBAQP4CYBACLEC7ATGM2C1RTREM2TGFBIPROS1CHI3L1FN1FBLN5ITPKBKNG1PRLCD68SLC1A3ALBHPGDCPCOL3A1COL4A5PLATMMP13SMOC1CD44GFAPPOSTNFCGR2BHLA-AAVPSERPINA1CH25HPTPRCSDC4SERPING1IGSF1BGNAHNAK	LOX,NEK2,C3,TNFRSF1A,COL1A1,MYBPC1,C1QA,C4A/C4B,TYROBP,FLNC,VWF,CTSD,AEBP1,HLA-DQB1,TGM1,F7,C1QB,SERPINA3,F10,LCN2,GABRA2,OLR1,FCGR2A,HLA-DRA,OSMR,C1QC,CAV2,MASP2,FKBP10,CALB1,CYBB,AQP4,CYBA,CLEC7A,TGM2,C1R,TREM2,TGFBI,PROS1,CHI3L1,FN1,FBLN5,ITPKB,KNG1,PRL,CD68,SLC1A3,ALB,HPGD,CP,COL3A1,COL4A5,PLAT,MMP13,SMOC1,CD44,GFAP,POSTN,FCGR2B,HLA-A,AVP,SERPINA1,CH25H,PTPRC,SDC4,SERPING1,IGSF1,BGN,AHNAK
Cellular Development	gene list with FC+-1.5 up and down combined	1.11E-12-4.28E-05	100	LOXTNFRSF1ACD72ANPEPMAFBCOL1A1HCRTATF3LILRB4FOSCD84TYROBPSPP1CYP1B1PTX3LILRB3F7TGM1CCL11LCN2ADAMTS1PBXIP1IFI16ITGA5REG3ACTSZJUNBCYR61SOCS3S1PR3TFPI2TRPC3LCP1HIST1H1DFN1IRF7PRLDCNSERPINF2SPRR1AENO1IGFBP2SLC26A3PLATIGF2NCKAP1LSDC4RNASE2MMP14AHNAKPRKCGC3GADD45BTHBS1IFITM3PDE5AANGPTL4SLAMF7STAT3IL1RNARG1IQGAP2CTSDCCL5CD74CXCL10ANXA2LIFGABRA2ANXA1C1QCSOX9SERPINE1CYBBTGM2BCL3IL27PROS1KNG1CDKN1ATREM1ALB…	LOX,TNFRSF1A,CD72,ANPEP,MAFB,COL1A1,HCRT,ATF3,LILRB4,FOS,CD84,TYROBP,SPP1,CYP1B1,PTX3,LILRB3,F7,TGM1,CCL11,LCN2,ADAMTS1,PBXIP1,IFI16,ITGA5,REG3A,CTSZ,JUNB,CYR61,SOCS3,S1PR3,TFPI2,TRPC3,LCP1,HIST1H1D,FN1,IRF7,PRL,DCN,SERPINF2,SPRR1A,ENO1,IGFBP2,SLC26A3,PLAT,IGF2,NCKAP1L,SDC4,RNASE2,MMP14,AHNAK,PRKCG,C3,GADD45B,THBS1,IFITM3,PDE5A,ANGPTL4,SLAMF7,STAT3,IL1RN,ARG1,IQGAP2,CTSD,CCL5,CD74,CXCL10,ANXA2,LI…
Cellular Development	FC list with outliar samples removed _ 071816 - 2016-07-18 10:52 AM	3.33E-09-4.24E-04	71	IGFBP4PDCD1LG2LOXNEK2TNFRSF1AANPEPMAFBCOL1A1IFITM3HCRTANGPTL4LILRB4SLAMF7STAT3IL1RNCD84TYROBPARG1IQGAP2CTSDSPP1CD74OXTLILRB3F7TGM1GABRA2LCN2ANXA1PBXIP1C1QCIFI16TGM2CTSZSOCS3S1PR3BCL3LCP1FN1KNG1CDKN1APRLDCNENO1ALBCEBPDALDH1L1HPGDTNK1CSF2RBIGFBP2SAT1PLATARHGAP19CD44SMOC1IGF2POSTNFCGR2BIGFBP7EMP1SERPINA1LGALS3SDC4PTPRCTIMP1ICAM1LUMRNASE2AHNAKNFE2L2	IGFBP4,PDCD1LG2,LOX,NEK2,TNFRSF1A,ANPEP,MAFB,COL1A1,IFITM3,HCRT,ANGPTL4,LILRB4,SLAMF7,STAT3,IL1RN,CD84,TYROBP,ARG1,IQGAP2,CTSD,SPP1,CD74,OXT,LILRB3,F7,TGM1,GABRA2,LCN2,ANXA1,PBXIP1,C1QC,IFI16,TGM2,CTSZ,SOCS3,S1PR3,BCL3,LCP1,FN1,KNG1,CDKN1A,PRL,DCN,ENO1,ALB,CEBPD,ALDH1L1,HPGD,TNK1,CSF2RB,IGFBP2,SAT1,PLAT,ARHGAP19,CD44,SMOC1,IGF2,POSTN,FCGR2B,IGFBP7,EMP1,SERPINA1,LGALS3,SDC4,PTPRC,TIMP1,ICAM1,LUM,R…
Reproductive System Disease	gene list with FC+-1.5 up and down combined	1.65E-12-3.36E-05	179	CCR7JCHAINCTSVZAKPCP2TNFRSF1AANPEPFGRCOL1A1SLC15A3C3AR1ATF3TMEM176BFOSLILRB4CD84SPP1CYP1B1IFI30APODTGM1IFIT3MYBPC3LAPTM5GDF10SERPINA3F10SBNO2LCN2ADAMTS1PBXIP1LYZCOL16A1CAV2PARP3CA8CTSCIFI16CYBAJUNBFOSL2CYR61SOCS3TFPI2TRPC3STC2TAP1C1RTREM2TGFBILCP1VIMHIST1H1CCHI3L1FN1IRF7MRC1PRLCD68DCNSLC1A3ENO1STEAP4LTBP2CCR2HLA-ECOL15A1GPR132COL3A1IGFBP2GBP2B2MPLATLY9SIGLEC1IGF2GFAPLAMC2HLA-ACXCL13CD109SLC43A3GA…	CCR7,JCHAIN,CTSV,ZAK,PCP2,TNFRSF1A,ANPEP,FGR,COL1A1,SLC15A3,C3AR1,ATF3,TMEM176B,FOS,LILRB4,CD84,SPP1,CYP1B1,IFI30,APOD,TGM1,IFIT3,MYBPC3,LAPTM5,GDF10,SERPINA3,F10,SBNO2,LCN2,ADAMTS1,PBXIP1,LYZ,COL16A1,CAV2,PARP3,CA8,CTSC,IFI16,CYBA,JUNB,FOSL2,CYR61,SOCS3,TFPI2,TRPC3,STC2,TAP1,C1R,TREM2,TGFBI,LCP1,VIM,HIST1H1C,CHI3L1,FN1,IRF7,MRC1,PRL,CD68,DCN,SLC1A3,ENO1,STEAP4,LTBP2,CCR2,HLA-E,COL15A1,GPR132,COL…
Reproductive System Disease	FC list with outliar samples removed _ 071816 - 2016-07-18 10:52 AM	3.87E-11-3.8E-04	141	JCHAINIGFBP4CTSVNEK2PCP2ANPEPFGRCOL1A1CD22SLC15A3C3AR1TMEM176BLILRB4CD84SPP1PCDHGA11APODTGM1IFIT3LAPTM5MYBPC3SERPINA3F10LCN2HLA-DRAPBXIP1LYZCTSCEPHX1IFI16CYBASOCS3WISP2C1RTGFBILCP1VIMHIST1H1CCHI3L1FN1FBLN5MRC1PRLCD68DCNSLC1A3MCM6ENO1STEAP4CCR2HLA-ECOL15A1COL3A1IGFBP2GBP2COL4A5B2MPLATLY9ARHGAP19MMP13SIGLEC1IGF2GFAPHLA-ACD109SLC43A3TNFAIP2IGSF1RNASE2PRKCGAHNAKATP2A3C3ARHGEF33TUBA1CIFITM3MYBPC1SLC7A…	JCHAIN,IGFBP4,CTSV,NEK2,PCP2,ANPEP,FGR,COL1A1,CD22,SLC15A3,C3AR1,TMEM176B,LILRB4,CD84,SPP1,PCDHGA11,APOD,TGM1,IFIT3,LAPTM5,MYBPC3,SERPINA3,F10,LCN2,HLA-DRA,PBXIP1,LYZ,CTSC,EPHX1,IFI16,CYBA,SOCS3,WISP2,C1R,TGFBI,LCP1,VIM,HIST1H1C,CHI3L1,FN1,FBLN5,MRC1,PRL,CD68,DCN,SLC1A3,MCM6,ENO1,STEAP4,CCR2,HLA-E,COL15A1,COL3A1,IGFBP2,GBP2,COL4A5,B2M,PLAT,LY9,ARHGAP19,MMP13,SIGLEC1,IGF2,GFAP,HLA-A,CD109,SLC43A3,…
Respiratory Disease	gene list with FC+-1.5 up and down combined	1.87E-12-1.19E-05	90	CCR7LOXC3HLA-DQA1FGRMAFBANPEPGADD45BTUBA1CTHBS1PDE5AC3AR1STAT3CD63C4A/C4BFLNCARG1VWFCTSDSPP1CYP1B1CTSSIFI30CCL5HLA-DQB1CXCL10MYBPC3ANXA2F10CCL11LCN2GABRA2ADAMTS1FCGR2AOSMRANXA1LYZMMP3MASP2NCANSOX9SERPINE1CYBAITGA5CTSZSOCS3MMP12DDR1TFPI2BCL3TREM2CFHVIMHIST1H1CCHI3L1FN1PPP1R17PRLCDKN1ACD68ENO1TMEM176AALDH1L1CEBPDHPGDGPR132ADAM8COL3A1CSF2RBABCA1MSNITGAXGPNMBB2MPLATCD44CAV1HLA-AFCGR2BCXCL13NCKAP1LLGA…	CCR7,LOX,C3,HLA-DQA1,FGR,MAFB,ANPEP,GADD45B,TUBA1C,THBS1,PDE5A,C3AR1,STAT3,CD63,C4A/C4B,FLNC,ARG1,VWF,CTSD,SPP1,CYP1B1,CTSS,IFI30,CCL5,HLA-DQB1,CXCL10,MYBPC3,ANXA2,F10,CCL11,LCN2,GABRA2,ADAMTS1,FCGR2A,OSMR,ANXA1,LYZ,MMP3,MASP2,NCAN,SOX9,SERPINE1,CYBA,ITGA5,CTSZ,SOCS3,MMP12,DDR1,TFPI2,BCL3,TREM2,CFH,VIM,HIST1H1C,CHI3L1,FN1,PPP1R17,PRL,CDKN1A,CD68,ENO1,TMEM176A,ALDH1L1,CEBPD,HPGD,GPR132,ADAM8,COL3A…
Respiratory Disease	FC list with outliar samples removed _ 071816 - 2016-07-18 10:52 AM	7.73E-11-1.44E-04	79	LOXC3HLA-DQA1FGRMAFBANPEPTUBA1CC3AR1STAT3CD63C4A/C4BFLNCARG1VWFCTSDSPP1CTSSHLA-DQB1MYBPC3F10CCL11LCN2GABRA2FCGR2AOSMRANXA1LYZMMP3MASP2NCANEPHX1CYBACTSZSOCS3MMP12DDR1BCL3TREM2CFHVIMHIST1H1CCHI3L1FN1PPP1R17PRLCDKN1ACD68ENO1PRELPCCNB1IP1TMEM176AALDH1L1CEBPDHPGDADAM8COL3A1CSF2RBABCA1MSNITGAXGPNMBB2MPLATMMP13CD44POSTNHLA-AFCGR2BAVPSERPINA1LGALS3TIMP1ABHD3PTPRCICAM1LUMRNASE2AHNAKNFE2L2	LOX,C3,HLA-DQA1,FGR,MAFB,ANPEP,TUBA1C,C3AR1,STAT3,CD63,C4A/C4B,FLNC,ARG1,VWF,CTSD,SPP1,CTSS,HLA-DQB1,MYBPC3,F10,CCL11,LCN2,GABRA2,FCGR2A,OSMR,ANXA1,LYZ,MMP3,MASP2,NCAN,EPHX1,CYBA,CTSZ,SOCS3,MMP12,DDR1,BCL3,TREM2,CFH,VIM,HIST1H1C,CHI3L1,FN1,PPP1R17,PRL,CDKN1A,CD68,ENO1,PRELP,CCNB1IP1,TMEM176A,ALDH1L1,CEBPD,HPGD,ADAM8,COL3A1,CSF2RB,ABCA1,MSN,ITGAX,GPNMB,B2M,PLAT,MMP13,CD44,POSTN,HLA-A,FCGR2B,AVP,SE…
Infectious Diseases	gene list with FC+-1.5 up and down combined	4.36E-12-3.7E-05	77	CCR7RSAD2C3TNFRSF1AANPEPITGB2FCER1GPDE5ATUBA1CIFITM3ARPC1BC3AR1TLR8CD63C4A/C4BSTAT3IL1RNVWFSPP1PTX3CCL5CD74LILRB3F7IFIT3LAPTM5C1QBF10ANXA2CCL11LCN2GABRA2FCGR2AANXA1CAV2SERPINE1C1SCYBBCTSZSOCS3NLRC5BCL3TAP1C1RIL27HIST1H1CPROS1FN1MRC1PRLTREM1LTBP2ALBCCR2CEBPDHPGDCSF2RBCOL3A1MYO1FPLATB2MMSR1SIGLEC1CD44CAV1FCGR2BHLA-ACXCL13UNC93B1TIMP1PTPRCCH25HICAM1RNASE2FCGR3A/FCGR3BBGNMMP14	CCR7,RSAD2,C3,TNFRSF1A,ANPEP,ITGB2,FCER1G,PDE5A,TUBA1C,IFITM3,ARPC1B,C3AR1,TLR8,CD63,C4A/C4B,STAT3,IL1RN,VWF,SPP1,PTX3,CCL5,CD74,LILRB3,F7,IFIT3,LAPTM5,C1QB,F10,ANXA2,CCL11,LCN2,GABRA2,FCGR2A,ANXA1,CAV2,SERPINE1,C1S,CYBB,CTSZ,SOCS3,NLRC5,BCL3,TAP1,C1R,IL27,HIST1H1C,PROS1,FN1,MRC1,PRL,TREM1,LTBP2,ALB,CCR2,CEBPD,HPGD,CSF2RB,COL3A1,MYO1F,PLAT,B2M,MSR1,SIGLEC1,CD44,CAV1,FCGR2B,HLA-A,CXCL13,UNC93B1,TI…
Infectious Diseases	FC list with outliar samples removed _ 071816 - 2016-07-18 10:52 AM	1.14E-11-4.29E-04	66	C3TNFRSF1AANPEPFCER1GCD22ITGB2IFITM3TUBA1CARPC1BC3AR1TLR8CD63C4A/C4BSTAT3IL1RNVWFSPP1TMPRSS11DCD74LILRB3F7IFIT3LAPTM5C1QBF10CCL11LCN2GABRA2FCGR2AANXA1CAV2CYBBCTSZSOCS3NLRC5BCL3WISP2C1RHIST1H1CPROS1FN1MRC1PRLALBCCR2CEBPDTNK1HPGDCSF2RBCOL3A1MSR1PLATB2MSIGLEC1CD44FCGR2BHLA-AAVPSERPINA1UNC93B1TIMP1PTPRCCH25HICAM1RNASE2BGN	C3,TNFRSF1A,ANPEP,FCER1G,CD22,ITGB2,IFITM3,TUBA1C,ARPC1B,C3AR1,TLR8,CD63,C4A/C4B,STAT3,IL1RN,VWF,SPP1,TMPRSS11D,CD74,LILRB3,F7,IFIT3,LAPTM5,C1QB,F10,CCL11,LCN2,GABRA2,FCGR2A,ANXA1,CAV2,CYBB,CTSZ,SOCS3,NLRC5,BCL3,WISP2,C1R,HIST1H1C,PROS1,FN1,MRC1,PRL,ALB,CCR2,CEBPD,TNK1,HPGD,CSF2RB,COL3A1,MSR1,PLAT,B2M,SIGLEC1,CD44,FCGR2B,HLA-A,AVP,SERPINA1,UNC93B1,TIMP1,PTPRC,CH25H,ICAM1,RNASE2,BGN
Lymphoid Tissue Structure and Development	gene list with FC+-1.5 up and down combined	1.62E-11-2.39E-07	29	CCR7SOCS3TNFRSF1ATHBS1IL27LCP1LILRB4SLAMF7FN1CD84TYROBPCDKN1ATREM1SPP1CCR2CCL5CD74CXCL10IGFBP2IGF2ANXA1CAV1NCKAP1LCXCL13LGALS3PTPRCICAM1ITGA5CTSZ	CCR7,SOCS3,TNFRSF1A,THBS1,IL27,LCP1,LILRB4,SLAMF7,FN1,CD84,TYROBP,CDKN1A,TREM1,SPP1,CCR2,CCL5,CD74,CXCL10,IGFBP2,IGF2,ANXA1,CAV1,NCKAP1L,CXCL13,LGALS3,PTPRC,ICAM1,ITGA5,CTSZ
Lymphoid Tissue Structure and Development	FC list with outliar samples removed _ 071816 - 2016-07-18 10:52 AM	8.52E-09-1.97E-04	19	PDCD1LG2CD74SOCS3TNFRSF1AIGFBP2IGF2ANXA1LILRB4SLAMF7FN1CD84TYROBPCDKN1ASERPINA1LGALS3PTPRCSPP1ICAM1CTSZ	PDCD1LG2,CD74,SOCS3,TNFRSF1A,IGFBP2,IGF2,ANXA1,LILRB4,SLAMF7,FN1,CD84,TYROBP,CDKN1A,SERPINA1,LGALS3,PTPRC,SPP1,ICAM1,CTSZ
Cell Signaling	gene list with FC+-1.5 up and down combined	5.7E-11-8.41E-06	38	CCR7C3TRPC3ITGB2FCER1GHCRTTHBS1C3AR1LILRB4C4A/C4BFN1CD84KNG1PRLTREM1VWFSPP1CCR2GPR132CCL5CXCL10F7CCL11CD44FCGR2AANXA1LYZCAV1HLA-AFCGR2BSELPPMCHLGALS3PTPRCCXCL3GPR35FCGR3A/FCGR3BPRKCG	CCR7,C3,TRPC3,ITGB2,FCER1G,HCRT,THBS1,C3AR1,LILRB4,C4A/C4B,FN1,CD84,KNG1,PRL,TREM1,VWF,SPP1,CCR2,GPR132,CCL5,CXCL10,F7,CCL11,CD44,FCGR2A,ANXA1,LYZ,CAV1,HLA-A,FCGR2B,SELP,PMCH,LGALS3,PTPRC,CXCL3,GPR35,FCGR3A/FCGR3B,PRKCG
Cell Signaling	FC list with outliar samples removed _ 071816 - 2016-07-18 10:52 AM	4.69E-08-1.64E-04	24	CCR2NEK2C3OXTF7ITGB2CCL11FCER1GCD44FCGR2AC3AR1ANXA1C4A/C4BFN1HLA-AFCGR2BAVPCD84PRLLGALS3PTPRCVWFSPP1PRKCG	CCR2,NEK2,C3,OXT,F7,ITGB2,CCL11,FCER1G,CD44,FCGR2A,C3AR1,ANXA1,C4A/C4B,FN1,HLA-A,FCGR2B,AVP,CD84,PRL,LGALS3,PTPRC,VWF,SPP1,PRKCG
Molecular Transport	gene list with FC+-1.5 up and down combined	5.7E-11-8.67E-06	49	CCR7RSAD2C3ITGB2FCER1GTHBS1HCRTC3AR1LILRB4C4A/C4BCD84VWFCCL5CD74CXCL10APODF7LIFCCL11FCGR2AOLR1ANXA1LYZPMCHSELPCXCL3CLEC7ATRPC3VIMFN1KNG1TREM1CASP4LTBP2ALBCCR2GPR132CPABCA1B2MCD44CAV1FCGR2BHLA-ALGALS3PTPRCGPR35FCGR3A/FCGR3BPRKCG	CCR7,RSAD2,C3,ITGB2,FCER1G,THBS1,HCRT,C3AR1,LILRB4,C4A/C4B,CD84,VWF,CCL5,CD74,CXCL10,APOD,F7,LIF,CCL11,FCGR2A,OLR1,ANXA1,LYZ,PMCH,SELP,CXCL3,CLEC7A,TRPC3,VIM,FN1,KNG1,TREM1,CASP4,LTBP2,ALB,CCR2,GPR132,CP,ABCA1,B2M,CD44,CAV1,FCGR2B,HLA-A,LGALS3,PTPRC,GPR35,FCGR3A/FCGR3B,PRKCG
Molecular Transport	FC list with outliar samples removed _ 071816 - 2016-07-18 10:52 AM	2.35E-09-3.5E-04	32	C3ITGB2FCER1GHCRTC3AR1LILRB4VIMC4A/C4BCD84KNG1VWFALBCCR2OXTCPAPODF7ABCA1CCL11B2MCD44FCGR2AANXA1LYZHLA-AFCGR2BPMCHAVPLGALS3PTPRCCLEC7APRKCG	C3,ITGB2,FCER1G,HCRT,C3AR1,LILRB4,VIM,C4A/C4B,CD84,KNG1,VWF,ALB,CCR2,OXT,CP,APOD,F7,ABCA1,CCL11,B2M,CD44,FCGR2A,ANXA1,LYZ,HLA-A,FCGR2B,PMCH,AVP,LGALS3,PTPRC,CLEC7A,PRKCG
Vitamin and Mineral Metabolism	gene list with FC+-1.5 up and down combined	5.7E-11-8.41E-06	34	CCR7C3TRPC3ITGB2FCER1GHCRTC3AR1LILRB4C4A/C4BCD84KNG1TREM1VWFCCR2GPR132CCL5CXCL10F7CCL11CD44FCGR2AANXA1LYZCAV1HLA-AFCGR2BSELPPMCHLGALS3PTPRCCXCL3GPR35FCGR3A/FCGR3BPRKCG	CCR7,C3,TRPC3,ITGB2,FCER1G,HCRT,C3AR1,LILRB4,C4A/C4B,CD84,KNG1,TREM1,VWF,CCR2,GPR132,CCL5,CXCL10,F7,CCL11,CD44,FCGR2A,ANXA1,LYZ,CAV1,HLA-A,FCGR2B,SELP,PMCH,LGALS3,PTPRC,CXCL3,GPR35,FCGR3A/FCGR3B,PRKCG
Vitamin and Mineral Metabolism	FC list with outliar samples removed _ 071816 - 2016-07-18 10:52 AM	4.69E-08-1.64E-04	19	CCR2C3F7ITGB2CCL11FCER1GCD44FCGR2AC3AR1ANXA1C4A/C4BHLA-AFCGR2BAVPCD84LGALS3PTPRCVWFPRKCG	CCR2,C3,F7,ITGB2,CCL11,FCER1G,CD44,FCGR2A,C3AR1,ANXA1,C4A/C4B,HLA-A,FCGR2B,AVP,CD84,LGALS3,PTPRC,VWF,PRKCG
Endocrine System Disorders	gene list with FC+-1.5 up and down combined	1.15E-10-3.7E-05	102	PCP2ANPEPCOL1A1TMEM176BFOSSPP1IFI30APODTGM1LAPTM5F10SBNO2LCN2ADAMTS1PBXIP1COL16A1PARP3ITGA5CYBAJUNBCYR61SOCS3TFPI2TAP1VIMHIST1H1CCHI3L1FN1IRF7PRLENO1STEAP4CCR2HLA-ECOL15A1GPR132COL3A1IGFBP2OAS2GBP2B2MPLATSIGLEC1IGF2HLA-ACD109SLC43A3RNASE2MMP14PRKCGAHNAKHLA-DQA1ARHGEF33TUBA1CTHBS1PDE5ASTAT3C4A/C4BIL1RNCST7CXCL16VWFCTSDAEBP1CD74CXCL10HLA-DQB1COL1A2PDPNGABRA2OLR1MMP3SELPNCANMS4A7SERPINE1TGM2MCOLN2DD…	PCP2,ANPEP,COL1A1,TMEM176B,FOS,SPP1,IFI30,APOD,TGM1,LAPTM5,F10,SBNO2,LCN2,ADAMTS1,PBXIP1,COL16A1,PARP3,ITGA5,CYBA,JUNB,CYR61,SOCS3,TFPI2,TAP1,VIM,HIST1H1C,CHI3L1,FN1,IRF7,PRL,ENO1,STEAP4,CCR2,HLA-E,COL15A1,GPR132,COL3A1,IGFBP2,OAS2,GBP2,B2M,PLAT,SIGLEC1,IGF2,HLA-A,CD109,SLC43A3,RNASE2,MMP14,PRKCG,AHNAK,HLA-DQA1,ARHGEF33,TUBA1C,THBS1,PDE5A,STAT3,C4A/C4B,IL1RN,CST7,CXCL16,VWF,CTSD,AEBP1,CD74,CXCL10…
Endocrine System Disorders	FC list with outliar samples removed _ 071816 - 2016-07-18 10:52 AM	1.65E-10-3.8E-04	89	IGFBP4PCP2HLA-DQA1ARHGEF33ANPEPCOL1A1TUBA1CTMEM176BSTAT3C4A/C4BIL1RNCXCL16VWFSPP1CTSDAEBP1TMPRSS11DCD74HLA-DQB1APODTGM1LAPTM5F10LCN2PDPNGABRA2OLR1HLA-DRAPBXIP1MMP3NCANMS4A7EPHX1CYBATGM2MCOLN2SOCS3DDR1WISP2CFHVIMHIST1H1CCHI3L1FN1KNG1PPP1R17PRLCDKN1AGPR65ENO1STEAP4ALBCCNB1IP1CCR2HLA-EALDH1L1COL15A1HPGDCPCSF2RBCOL3A1ABCA1IGFBP2ITGAXOAS2GBP2COL4A5GPNMBB2MMSR1PLATSIGLEC1CD44CYP4F2IGF2POSTNHLA-AIGFBP7C…	IGFBP4,PCP2,HLA-DQA1,ARHGEF33,ANPEP,COL1A1,TUBA1C,TMEM176B,STAT3,C4A/C4B,IL1RN,CXCL16,VWF,SPP1,CTSD,AEBP1,TMPRSS11D,CD74,HLA-DQB1,APOD,TGM1,LAPTM5,F10,LCN2,PDPN,GABRA2,OLR1,HLA-DRA,PBXIP1,MMP3,NCAN,MS4A7,EPHX1,CYBA,TGM2,MCOLN2,SOCS3,DDR1,WISP2,CFH,VIM,HIST1H1C,CHI3L1,FN1,KNG1,PPP1R17,PRL,CDKN1A,GPR65,ENO1,STEAP4,ALB,CCNB1IP1,CCR2,HLA-E,ALDH1L1,COL15A1,HPGD,CP,CSF2RB,COL3A1,ABCA1,IGFBP2,ITGAX,OAS2…
Hematological Disease	gene list with FC+-1.5 up and down combined	1.83E-10-1.44E-05	100	CCR7FGRITGB2COL1A1FCER1GLILRB4TLR8BCL2A1FAM129BSPP1F7IFIT3SERPINA3F10CCL11LCN2PLAC8LYZCOL16A1CA8FOSL2CYR61NLRC5TGFBIVIMHIST1H1CFN1IRF7ITPKBCD68SERPINF2STEAP4HLA-ECOL3A1OAS2B2MPLATSIGLEC1GFAPIGF2HLA-ACXCL13CD109AHNAKFCGR3A/FCGR3BATP6V0D2DHRS9C3HLA-DQA1GADD45BTUBA1CPDE5ATHBS1ANGPTL4SLAMF7STAT3C4A/C4BIL1RNHLA-DRB5CXCL16FLNCVWFMPEG1CTSSCCL5CD74HLA-DQB1CXCL10ANXA2COL1A2FCGR2AOSMRANXA1SHISA6SFI1SERPINE…	CCR7,FGR,ITGB2,COL1A1,FCER1G,LILRB4,TLR8,BCL2A1,FAM129B,SPP1,F7,IFIT3,SERPINA3,F10,CCL11,LCN2,PLAC8,LYZ,COL16A1,CA8,FOSL2,CYR61,NLRC5,TGFBI,VIM,HIST1H1C,FN1,IRF7,ITPKB,CD68,SERPINF2,STEAP4,HLA-E,COL3A1,OAS2,B2M,PLAT,SIGLEC1,GFAP,IGF2,HLA-A,CXCL13,CD109,AHNAK,FCGR3A/FCGR3B,ATP6V0D2,DHRS9,C3,HLA-DQA1,GADD45B,TUBA1C,PDE5A,THBS1,ANGPTL4,SLAMF7,STAT3,C4A/C4B,IL1RN,HLA-DRB5,CXCL16,FLNC,VWF,MPEG1,CTSS,C…
Hematological Disease	FC list with outliar samples removed _ 071816 - 2016-07-18 10:52 AM	2.48E-07-4.16E-04	90	ATP6V0D2IGFBP4PDCD1LG2DHRS9C3HLA-DQA1FGRCD22ITGB2COL1A1FCER1GTUBA1CMFAP1ANGPTL4SLAMF7LILRB4TLR8C4A/C4BSTAT3IL1RNBCL2A1HLA-DRB5CXCL16FLNCVWFSPP1MPEG1CTSSCD74HLA-DQB1F7IFIT3F10SERPINA3CCL11LCN2FCGR2AHLA-DRAOSMRANXA1LYZSHISA6SFI1EPHX1AQP4MMP12NLRC5DDR1BCL3CFHTGFBIVIMHIST1H1CPROS1FN1ITPKBKNG1CD68ASAP3CDKN1AMCM6STEAP4ALBCCNB1IP1HLA-ECSF2RBCOL3A1ABCA1OAS2GPNMBCOL4A5CD300LDB2MPLATMMP13CD44CYP4F2SIGLEC1G…	ATP6V0D2,IGFBP4,PDCD1LG2,DHRS9,C3,HLA-DQA1,FGR,CD22,ITGB2,COL1A1,FCER1G,TUBA1C,MFAP1,ANGPTL4,SLAMF7,LILRB4,TLR8,C4A/C4B,STAT3,IL1RN,BCL2A1,HLA-DRB5,CXCL16,FLNC,VWF,SPP1,MPEG1,CTSS,CD74,HLA-DQB1,F7,IFIT3,F10,SERPINA3,CCL11,LCN2,FCGR2A,HLA-DRA,OSMR,ANXA1,LYZ,SHISA6,SFI1,EPHX1,AQP4,MMP12,NLRC5,DDR1,BCL3,CFH,TGFBI,VIM,HIST1H1C,PROS1,FN1,ITPKB,KNG1,CD68,ASAP3,CDKN1A,MCM6,STEAP4,ALB,CCNB1IP1,HLA-E,CSF2…
Free Radical Scavenging	gene list with FC+-1.5 up and down combined	3.58E-10-5.66E-06	22	CCL5F7ABCA1ITGAXSH3PXD2BCCL11ITGB2FCGR2AOLR1CFHC3AR1CAV1MRC1SELPNGFRCDKN1ACYBBCYBATGM2CLEC7AALBFCGR3A/FCGR3B	CCL5,F7,ABCA1,ITGAX,SH3PXD2B,CCL11,ITGB2,FCGR2A,OLR1,CFH,C3AR1,CAV1,MRC1,SELP,NGFR,CDKN1A,CYBB,CYBA,TGM2,CLEC7A,ALB,FCGR3A/FCGR3B
Free Radical Scavenging	FC list with outliar samples removed _ 071816 - 2016-07-18 10:52 AM	5.73E-08-1.68E-04	17	F7ABCA1ITGAXCCL11ITGB2FCGR2AOLR1CFHC3AR1MRC1CDKN1ASERPINA1CYBBCYBATGM2CLEC7AALB	F7,ABCA1,ITGAX,CCL11,ITGB2,FCGR2A,OLR1,CFH,C3AR1,MRC1,CDKN1A,SERPINA1,CYBB,CYBA,TGM2,CLEC7A,ALB
Lipid Metabolism	gene list with FC+-1.5 up and down combined	4.49E-10-3.25E-05	33	DHRS9C3S1PR3ANPEPFCER1GFOSVIMSTAT3FN1IL1RNKNG1PRLVWFCYP1B1ALBPTX3CCL5CD74HPGDAPODABCA1MSNLIFMSR1CCL11FCGR2AOLR1IGF2ANXA1APOC2CAV1CLEC7APRKCG	DHRS9,C3,S1PR3,ANPEP,FCER1G,FOS,VIM,STAT3,FN1,IL1RN,KNG1,PRL,VWF,CYP1B1,ALB,PTX3,CCL5,CD74,HPGD,APOD,ABCA1,MSN,LIF,MSR1,CCL11,FCGR2A,OLR1,IGF2,ANXA1,APOC2,CAV1,CLEC7A,PRKCG
Lipid Metabolism	FC list with outliar samples removed _ 071816 - 2016-07-18 10:52 AM	8.85E-12-3.5E-04	31	IGFBP4DHRS9C3S1PR3ANPEPFCER1GVIMSTAT3FN1IL1RNKNG1PRLVWFALBCD74OXTHPGDAPODABCA1MSNMSR1CCL11CYP4F2FCGR2AOLR1IGF2ANXA1SERPINA1EPHX1CLEC7APRKCG	IGFBP4,DHRS9,C3,S1PR3,ANPEP,FCER1G,VIM,STAT3,FN1,IL1RN,KNG1,PRL,VWF,ALB,CD74,OXT,HPGD,APOD,ABCA1,MSN,MSR1,CCL11,CYP4F2,FCGR2A,OLR1,IGF2,ANXA1,SERPINA1,EPHX1,CLEC7A,PRKCG
Small Molecule Biochemistry	gene list with FC+-1.5 up and down combined	4.49E-10-3.25E-05	33	DHRS9C3S1PR3ANPEPFCER1GFOSVIMSTAT3FN1IL1RNKNG1PRLVWFCYP1B1ALBPTX3CCL5CD74HPGDAPODABCA1MSNLIFMSR1CCL11FCGR2AOLR1IGF2ANXA1APOC2CAV1CLEC7APRKCG	DHRS9,C3,S1PR3,ANPEP,FCER1G,FOS,VIM,STAT3,FN1,IL1RN,KNG1,PRL,VWF,CYP1B1,ALB,PTX3,CCL5,CD74,HPGD,APOD,ABCA1,MSN,LIF,MSR1,CCL11,FCGR2A,OLR1,IGF2,ANXA1,APOC2,CAV1,CLEC7A,PRKCG
Small Molecule Biochemistry	FC list with outliar samples removed _ 071816 - 2016-07-18 10:52 AM	8.85E-12-3.5E-04	32	IGFBP4DHRS9C3S1PR3ANPEPFCER1GVIMSTAT3FN1IL1RNKNG1PRLVWFALBCD74OXTHPGDCPAPODABCA1MSNMSR1CCL11CYP4F2FCGR2AOLR1IGF2ANXA1SERPINA1EPHX1CLEC7APRKCG	IGFBP4,DHRS9,C3,S1PR3,ANPEP,FCER1G,VIM,STAT3,FN1,IL1RN,KNG1,PRL,VWF,ALB,CD74,OXT,HPGD,CP,APOD,ABCA1,MSN,MSR1,CCL11,CYP4F2,FCGR2A,OLR1,IGF2,ANXA1,SERPINA1,EPHX1,CLEC7A,PRKCG
Hypersensitivity Response	gene list with FC+-1.5 up and down combined	5.02E-09-3.67E-05	10	FN1CCL5SELPCXCL10LGALS3ITGB2CCL11ICAM1ITGA5ALB	FN1,CCL5,SELP,CXCL10,LGALS3,ITGB2,CCL11,ICAM1,ITGA5,ALB
Hypersensitivity Response	FC list with outliar samples removed _ 071816 - 2016-07-18 10:52 AM	2.46E-06-9.23E-05	5	FN1LGALS3ITGB2CCL11ICAM1	FN1,LGALS3,ITGB2,CCL11,ICAM1
Digestive System Development and Function	gene list with FC+-1.5 up and down combined	8.62E-09-6.22E-07	16	CCR7C3CCL5TNFRSF1ACXCL10COL3A1PDE5ACXCL2FCGR2AC4A/C4BFCGR2BPTPRCTIMP1SPP1ALBFCGR3A/FCGR3B	CCR7,C3,CCL5,TNFRSF1A,CXCL10,COL3A1,PDE5A,CXCL2,FCGR2A,C4A/C4B,FCGR2B,PTPRC,TIMP1,SPP1,ALB,FCGR3A/FCGR3B
Digestive System Development and Function	FC list with outliar samples removed _ 071816 - 2016-07-18 10:52 AM	1.34E-05-4.06E-05	11	CXCL6C4A/C4BFCGR2BC3TNFRSF1ACOL3A1PTPRCTIMP1SPP1FCGR2AALB	CXCL6,C4A/C4B,FCGR2B,C3,TNFRSF1A,COL3A1,PTPRC,TIMP1,SPP1,FCGR2A,ALB
Hepatic System Development and Function	gene list with FC+-1.5 up and down combined	8.62E-09-6.22E-07	16	CCR7C3CCL5TNFRSF1ACXCL10COL3A1PDE5ACXCL2FCGR2AC4A/C4BFCGR2BPTPRCTIMP1SPP1ALBFCGR3A/FCGR3B	CCR7,C3,CCL5,TNFRSF1A,CXCL10,COL3A1,PDE5A,CXCL2,FCGR2A,C4A/C4B,FCGR2B,PTPRC,TIMP1,SPP1,ALB,FCGR3A/FCGR3B
Hepatic System Development and Function	FC list with outliar samples removed _ 071816 - 2016-07-18 10:52 AM	1.34E-05-4.06E-05	11	CXCL6C4A/C4BFCGR2BC3TNFRSF1ACOL3A1PTPRCTIMP1SPP1FCGR2AALB	CXCL6,C4A/C4B,FCGR2B,C3,TNFRSF1A,COL3A1,PTPRC,TIMP1,SPP1,FCGR2A,ALB
Hepatic System Disease	gene list with FC+-1.5 up and down combined	8.62E-09-3.29E-06	22	CCR7C3CCL5TNFRSF1ACXCL10COL3A1ANXA2PDE5ACXCL2CD44FCGR2AANXA1VIMC4A/C4BFCGR2BKNG1PTPRCTIMP1C1SSPP1ALBFCGR3A/FCGR3B	CCR7,C3,CCL5,TNFRSF1A,CXCL10,COL3A1,ANXA2,PDE5A,CXCL2,CD44,FCGR2A,ANXA1,VIM,C4A/C4B,FCGR2B,KNG1,PTPRC,TIMP1,C1S,SPP1,ALB,FCGR3A/FCGR3B
Hepatic System Disease	FC list with outliar samples removed _ 071816 - 2016-07-18 10:52 AM	1.34E-05-4.3E-04	22	C3TNFRSF1AHLA-DQB1COL3A1B2MCD44FCGR2AHLA-DRAANXA1CXCL6VIMC4A/C4BFCGR2BFN1KNG1SERPINA1PTPRCTIMP1VWFSPP1ALBNFE2L2	C3,TNFRSF1A,HLA-DQB1,COL3A1,B2M,CD44,FCGR2A,HLA-DRA,ANXA1,CXCL6,VIM,C4A/C4B,FCGR2B,FN1,KNG1,SERPINA1,PTPRC,TIMP1,VWF,SPP1,ALB,NFE2L2
Organ Development	gene list with FC+-1.5 up and down combined	8.62E-09-6.22E-07	16	CCR7C3CCL5TNFRSF1ACXCL10COL3A1PDE5ACXCL2FCGR2AC4A/C4BFCGR2BPTPRCTIMP1SPP1ALBFCGR3A/FCGR3B	CCR7,C3,CCL5,TNFRSF1A,CXCL10,COL3A1,PDE5A,CXCL2,FCGR2A,C4A/C4B,FCGR2B,PTPRC,TIMP1,SPP1,ALB,FCGR3A/FCGR3B
Organ Development	FC list with outliar samples removed _ 071816 - 2016-07-18 10:52 AM	1.34E-05-4.06E-05	11	CXCL6C4A/C4BFCGR2BC3TNFRSF1ACOL3A1PTPRCTIMP1SPP1FCGR2AALB	CXCL6,C4A/C4B,FCGR2B,C3,TNFRSF1A,COL3A1,PTPRC,TIMP1,SPP1,FCGR2A,ALB
Cell Morphology	gene list with FC+-1.5 up and down combined	2.23E-08-3.7E-05	26	CYR61C3S1PR3MMP12TRPC3THBS1ANGPTL4TGFBIVIMFN1KNG1PRLVWFALBCCR2CCL5MSR1CCL11CD44FCGR2AGFAPOLR1CAV1SERPINE1ITGA5PRKCG	CYR61,C3,S1PR3,MMP12,TRPC3,THBS1,ANGPTL4,TGFBI,VIM,FN1,KNG1,PRL,VWF,ALB,CCR2,CCL5,MSR1,CCL11,CD44,FCGR2A,GFAP,OLR1,CAV1,SERPINE1,ITGA5,PRKCG
Cell Morphology	FC list with outliar samples removed _ 071816 - 2016-07-18 10:52 AM	1.06E-05-3.34E-04	27	IGFBP4C3S1PR3MMP12ANGPTL4TGFBIVIMCD63FN1KNG1PRLDCNVWFALBCCR2F7MYBPC3MSR1PLATCCL11MMP13CD44OLR1FCGR2AGFAPIGF2PRKCG	IGFBP4,C3,S1PR3,MMP12,ANGPTL4,TGFBI,VIM,CD63,FN1,KNG1,PRL,DCN,VWF,ALB,CCR2,F7,MYBPC3,MSR1,PLAT,CCL11,MMP13,CD44,OLR1,FCGR2A,GFAP,IGF2,PRKCG
Renal and Urological Disease	gene list with FC+-1.5 up and down combined	2.57E-08-1.48E-05	75	FOXJ1C3ANPEPSH3PXD2BPDE5ATUBA1CIFITM3THBS1MYBPC1ATF3FOSLILRB4TLR8C4A/C4BSTAT3IL1RNHLA-DRB5CXCL16FLNCVWFSPP1HLA-DQB1LILRB3IFIT3F10ANXA2LCN2GABRA2FCGR2ASELPMASP2SOX9SERPINE1CALB1IFI16C1SCD53ITGA5JUNBCYR61TFPI2CFHLCP1CEP76HIST1H1CHIST1H1DFN1KNG1CDKN1AGPR65ALBGPR132ADAM8CSF2RBABCA1ITGAXGPNMBB2MPLATCXCL2SIGLEC1CD44IGF2CAV1FCGR2BHLA-AGBP6GARNL3RUNX3LGALS3TIMP1ICAM1IGSF1FCGR3A/FCGR3BAHNAK	FOXJ1,C3,ANPEP,SH3PXD2B,PDE5A,TUBA1C,IFITM3,THBS1,MYBPC1,ATF3,FOS,LILRB4,TLR8,C4A/C4B,STAT3,IL1RN,HLA-DRB5,CXCL16,FLNC,VWF,SPP1,HLA-DQB1,LILRB3,IFIT3,F10,ANXA2,LCN2,GABRA2,FCGR2A,SELP,MASP2,SOX9,SERPINE1,CALB1,IFI16,C1S,CD53,ITGA5,JUNB,CYR61,TFPI2,CFH,LCP1,CEP76,HIST1H1C,HIST1H1D,FN1,KNG1,CDKN1A,GPR65,ALB,GPR132,ADAM8,CSF2RB,ABCA1,ITGAX,GPNMB,B2M,PLAT,CXCL2,SIGLEC1,CD44,IGF2,CAV1,FCGR2B,HLA-A,GBP…
Renal and Urological Disease	FC list with outliar samples removed _ 071816 - 2016-07-18 10:52 AM	7.69E-08-2.21E-04	69	FOXJ1C3ANPEPTUBA1CIFITM3MFAP1MYBPC1LILRB4TLR8C4A/C4BSTAT3IL1RNHLA-DRB5PADI2CXCL16FLNCVWFSPP1HLA-DQB1LILRB3APODIFIT3F7F10LCN2GABRA2FCGR2AOLR1MASP2EPHX1CALB1IFI16CD53WISP2CFHLCP1HIST1H1CCHI3L1FN1KNG1CDKN1AASAP3GPR65ALBHPGDADAM8CSF2RBABCA1ITGAXIGFBP2GPNMBB2MPLATMSR1CYP4F2SIGLEC1CD44IGF2POSTNFCGR2BHLA-AGBP6SERPINA1LGALS3TIMP1ICAM1IGSF1AHNAKNFE2L2	FOXJ1,C3,ANPEP,TUBA1C,IFITM3,MFAP1,MYBPC1,LILRB4,TLR8,C4A/C4B,STAT3,IL1RN,HLA-DRB5,PADI2,CXCL16,FLNC,VWF,SPP1,HLA-DQB1,LILRB3,APOD,IFIT3,F7,F10,LCN2,GABRA2,FCGR2A,OLR1,MASP2,EPHX1,CALB1,IFI16,CD53,WISP2,CFH,LCP1,HIST1H1C,CHI3L1,FN1,KNG1,CDKN1A,ASAP3,GPR65,ALB,HPGD,ADAM8,CSF2RB,ABCA1,ITGAX,IGFBP2,GPNMB,B2M,PLAT,MSR1,CYP4F2,SIGLEC1,CD44,IGF2,POSTN,FCGR2B,HLA-A,GBP6,SERPINA1,LGALS3,TIMP1,ICAM1,IGSF1…
Ophthalmic Disease	gene list with FC+-1.5 up and down combined	4.36E-08-6.84E-07	15	CCR7C3CXCL10SOCS3IFIT3GBP2B2MIFITM3FCGR2ATLR8C4A/C4BCOL16A1FCGR2BCXCL13FCGR3A/FCGR3B	CCR7,C3,CXCL10,SOCS3,IFIT3,GBP2,B2M,IFITM3,FCGR2A,TLR8,C4A/C4B,COL16A1,FCGR2B,CXCL13,FCGR3A/FCGR3B
Ophthalmic Disease	FC list with outliar samples removed _ 071816 - 2016-07-18 10:52 AM	2.89E-07-2E-04	20	C3SOCS3CPIFIT3TGM1GBP2SERPINA3B2MIFITM3TUBA1CCFHFCGR2ATLR8C4A/C4BFBLN5FCGR2BSLC1A3AQP4SERPING1TGM2	C3,SOCS3,CP,IFIT3,TGM1,GBP2,SERPINA3,B2M,IFITM3,TUBA1C,CFH,FCGR2A,TLR8,C4A/C4B,FBLN5,FCGR2B,SLC1A3,AQP4,SERPING1,TGM2
Embryonic Development	gene list with FC+-1.5 up and down combined	4.45E-08-1.44E-05	18	CCR2CYR61C3CCL5CXCL10ABCA1F10ANXA2ITGB2MSR1IGF2FOSCAV1FN1KNG1SDC4TIMP1ICAM1	CCR2,CYR61,C3,CCL5,CXCL10,ABCA1,F10,ANXA2,ITGB2,MSR1,IGF2,FOS,CAV1,FN1,KNG1,SDC4,TIMP1,ICAM1
Embryonic Development	FC list with outliar samples removed _ 071816 - 2016-07-18 10:52 AM	6.97E-09-3.32E-04	15	CCR2C3S1PR3ABCA1F10MSR1ITGB2IGF2VIMPOSTNFN1KNG1SDC4TIMP1ICAM1	CCR2,C3,S1PR3,ABCA1,F10,MSR1,ITGB2,IGF2,VIM,POSTN,FN1,KNG1,SDC4,TIMP1,ICAM1
Hair and Skin Development and Function	gene list with FC+-1.5 up and down combined	8.02E-08-1.05E-06	15	CYR61C3ABCA1ANXA2F10MSR1ITGB2TGFBIVIMCAV1FN1KNG1SDC4TIMP1ICAM1	CYR61,C3,ABCA1,ANXA2,F10,MSR1,ITGB2,TGFBI,VIM,CAV1,FN1,KNG1,SDC4,TIMP1,ICAM1
Hair and Skin Development and Function	FC list with outliar samples removed _ 071816 - 2016-07-18 10:52 AM	1.12E-08-3.15E-04	15	CCR2C3ABCA1F10MSR1ITGB2TGFBIVIMPOSTNFN1KNG1SDC4TIMP1SPP1ICAM1	CCR2,C3,ABCA1,F10,MSR1,ITGB2,TGFBI,VIM,POSTN,FN1,KNG1,SDC4,TIMP1,SPP1,ICAM1
Cellular Assembly and Organization	gene list with FC+-1.5 up and down combined	1.04E-07-1.26E-05	16	APODCOL3A1COL1A2COL1A1MSR1THBS1CD44VIMCAV1COL16A1FN1PRLSERPINF2SDC4LTBP2TGM2	APOD,COL3A1,COL1A2,COL1A1,MSR1,THBS1,CD44,VIM,CAV1,COL16A1,FN1,PRL,SERPINF2,SDC4,LTBP2,TGM2
Cellular Assembly and Organization	FC list with outliar samples removed _ 071816 - 2016-07-18 10:52 AM	1.79E-05-1.31E-04	17	APODF7MSR1CCL11ARHGAP19CD44TGFBIFCGR2AC3AR1VIMPOSTNFN1PRLASAP3GPR65SDC4TGM2	APOD,F7,MSR1,CCL11,ARHGAP19,CD44,TGFBI,FCGR2A,C3AR1,VIM,POSTN,FN1,PRL,ASAP3,GPR65,SDC4,TGM2
Renal and Urological System Development and Function	gene list with FC+-1.5 up and down combined	1.25E-07-1.59E-05	18	CCR2C3CCL5CXCL10ABCA1F10ANXA2ITGB2MSR1CD44FCGR2ACAV1FN1KNG1SDC4TIMP1ICAM1MMP14	CCR2,C3,CCL5,CXCL10,ABCA1,F10,ANXA2,ITGB2,MSR1,CD44,FCGR2A,CAV1,FN1,KNG1,SDC4,TIMP1,ICAM1,MMP14
Renal and Urological System Development and Function	FC list with outliar samples removed _ 071816 - 2016-07-18 10:52 AM	1.44E-09-1.94E-04	15	CCR2C3ABCA1F10MSR1ITGB2CD44FCGR2AVIMPOSTNFN1KNG1SDC4TIMP1ICAM1	CCR2,C3,ABCA1,F10,MSR1,ITGB2,CD44,FCGR2A,VIM,POSTN,FN1,KNG1,SDC4,TIMP1,ICAM1
Tissue Development	gene list with FC+-1.5 up and down combined	2.04E-07-4.28E-05	54	FOXJ1C3TNFRSF1AANPEPMAFBGADD45BCOL1A1THBS1PDE5AANGPTL4LILRB4STAT3BCL2A1TYROBPSPP1CD74CXCL10LILRB3TGM1LIFCCL11LCN2OLR1ADAMTS1SYCP1SOX9SERPINE1CYBBITGA5JUNBCYR61S1PR3MMP12TRPC3IL27VIMPROS1FN1KNG1PRLCDKN1ACSF2RBMSNPLATCD44IGF2CAV1EMP1LGALS3TIMP1PTPRCLUMPRKCGMMP14	FOXJ1,C3,TNFRSF1A,ANPEP,MAFB,GADD45B,COL1A1,THBS1,PDE5A,ANGPTL4,LILRB4,STAT3,BCL2A1,TYROBP,SPP1,CD74,CXCL10,LILRB3,TGM1,LIF,CCL11,LCN2,OLR1,ADAMTS1,SYCP1,SOX9,SERPINE1,CYBB,ITGA5,JUNB,CYR61,S1PR3,MMP12,TRPC3,IL27,VIM,PROS1,FN1,KNG1,PRL,CDKN1A,CSF2RB,MSN,PLAT,CD44,IGF2,CAV1,EMP1,LGALS3,TIMP1,PTPRC,LUM,PRKCG,MMP14
Tissue Development	FC list with outliar samples removed _ 071816 - 2016-07-18 10:52 AM	7.77E-06-4.3E-04	46	IGFBP4FOXJ1C3TNFRSF1AS1PR3MMP12ANPEPCOL1A1ANGPTL4TGFBIC3AR1VIMLILRB4REC8STAT3PROS1FN1BCL2A1KNG1TYROBPPRLCDKN1AASAP3GPR65CD74TGM1CSF2RBF7MSNCCL11PLATMMP13ARHGAP19CD44LCN2OLR1IGF2FCGR2APOSTNLGALS3TIMP1SDC4PTPRCCYBBTGM2PRKCG	IGFBP4,FOXJ1,C3,TNFRSF1A,S1PR3,MMP12,ANPEP,COL1A1,ANGPTL4,TGFBI,C3AR1,VIM,LILRB4,REC8,STAT3,PROS1,FN1,BCL2A1,KNG1,TYROBP,PRL,CDKN1A,ASAP3,GPR65,CD74,TGM1,CSF2RB,F7,MSN,CCL11,PLAT,MMP13,ARHGAP19,CD44,LCN2,OLR1,IGF2,FCGR2A,POSTN,LGALS3,TIMP1,SDC4,PTPRC,CYBB,TGM2,PRKCG
Antimicrobial Response	gene list with FC+-1.5 up and down combined	2.44E-07-1.17E-05	19	JCHAINRSAD2HLA-ECCL5IFIT3OAS2BCL3FGRCCL11B2MIFITM3TLR8IRF7HLA-ACXCL13TREM1SLC1A3IFI16FCGR3A/FCGR3B	JCHAIN,RSAD2,HLA-E,CCL5,IFIT3,OAS2,BCL3,FGR,CCL11,B2M,IFITM3,TLR8,IRF7,HLA-A,CXCL13,TREM1,SLC1A3,IFI16,FCGR3A/FCGR3B
Antimicrobial Response	FC list with outliar samples removed _ 071816 - 2016-07-18 10:52 AM	1.62E-04-1.62E-04	13	JCHAINHLA-EIFIT3OAS2BCL3FGRB2MCCL11IFITM3TLR8HLA-ASLC1A3IFI16	JCHAIN,HLA-E,IFIT3,OAS2,BCL3,FGR,B2M,CCL11,IFITM3,TLR8,HLA-A,SLC1A3,IFI16
Post-Translational Modification	gene list with FC+-1.5 up and down combined	4.26E-07-8.67E-06	26	MMP12ITGB2FCER1GTHBS1FN1KNG1PRLSPRR1ASPP1CTSDCASP4CTSSCCL5COL3A1CCL11PLATFCGR2AOLR1ANXA1MMP3CTSCPTPRCSDC4C1SCTSZMMP14	MMP12,ITGB2,FCER1G,THBS1,FN1,KNG1,PRL,SPRR1A,SPP1,CTSD,CASP4,CTSS,CCL5,COL3A1,CCL11,PLAT,FCGR2A,OLR1,ANXA1,MMP3,CTSC,PTPRC,SDC4,C1S,CTSZ,MMP14
Post-Translational Modification	FC list with outliar samples removed _ 071816 - 2016-07-18 10:52 AM	4.69E-07-3.5E-04	32	NEK2C3MMP12DDR1FGRITGB2FCER1GFN1KNG1PRLCDKN1ASPP1CTSDALBCTSSTMPRSS11DOXTTNK1CPCOL3A1PLATCCL11OLR1FCGR2AANXA1MMP3FCGR2BCTSCSDC4PTPRCCTSZPRKCG	NEK2,C3,MMP12,DDR1,FGR,ITGB2,FCER1G,FN1,KNG1,PRL,CDKN1A,SPP1,CTSD,ALB,CTSS,TMPRSS11D,OXT,TNK1,CP,COL3A1,PLAT,CCL11,OLR1,FCGR2A,ANXA1,MMP3,FCGR2B,CTSC,SDC4,PTPRC,CTSZ,PRKCG
Organismal Functions	gene list with FC+-1.5 up and down combined	6.5E-07-6.5E-07	10	PROS1CAV1SELPKNG1F7F10VWFPLATTHBS1FCGR2A	PROS1,CAV1,SELP,KNG1,F7,F10,VWF,PLAT,THBS1,FCGR2A
Organismal Functions	FC list with outliar samples removed _ 071816 - 2016-07-18 10:52 AM	1.3E-05-3.5E-04	8	PROS1F7KNG1F10VWFPLATCYP4F2FCGR2A	PROS1,F7,KNG1,F10,VWF,PLAT,CYP4F2,FCGR2A
Hematopoiesis	gene list with FC+-1.5 up and down combined	1.56E-06-1.96E-05	16	TNFRSF1ACSF2RBLIFTHBS1CD44C1QCSTAT3IRF7FCGR2BEMP1NGFRCDKN1ATREM1IFI16LUMRNASE2	TNFRSF1A,CSF2RB,LIF,THBS1,CD44,C1QC,STAT3,IRF7,FCGR2B,EMP1,NGFR,CDKN1A,TREM1,IFI16,LUM,RNASE2
Hematopoiesis	FC list with outliar samples removed _ 071816 - 2016-07-18 10:52 AM	2.52E-05-2.52E-05	4	FCGR2BTNFRSF1ACD44RNASE2	FCGR2B,TNFRSF1A,CD44,RNASE2
Gene Expression	gene list with FC+-1.5 up and down combined	1.96E-06-1.96E-06	20	SOCS3F10ITGB2OLR1ATF3PBXIP1FOSSTAT3CAV1FN1IRF7PRLCDKN1ASOX9IFI16SPP1ITGA5CYP1B1JUNBALB	SOCS3,F10,ITGB2,OLR1,ATF3,PBXIP1,FOS,STAT3,CAV1,FN1,IRF7,PRL,CDKN1A,SOX9,IFI16,SPP1,ITGA5,CYP1B1,JUNB,ALB
Skeletal and Muscular System Development and Function	gene list with FC+-1.5 up and down combined	2.79E-06-2.79E-06	8	FN1CCL5IGFBP2CXCL3SDC4THBS1CXCL2SPP1	FN1,CCL5,IGFBP2,CXCL3,SDC4,THBS1,CXCL2,SPP1
Skeletal and Muscular System Development and Function	FC list with outliar samples removed _ 071816 - 2016-07-18 10:52 AM	4.3E-04-4.3E-04	2	SDC4TGM2	SDC4,TGM2
Connective Tissue Development and Function	gene list with FC+-1.5 up and down combined	2.95E-06-4.28E-05	30	CYR61MAFBANPEPGADD45BCOL1A1PDE5ALILRB4STAT3FN1TYROBPCDKN1ASPP1CD74CXCL10LILRB3CSF2RBTGM1MSR1CD44IGF2EMP1SOX9LGALS3PTPRCTIMP1ITGA5LUMTGM2MMP14JUNB	CYR61,MAFB,ANPEP,GADD45B,COL1A1,PDE5A,LILRB4,STAT3,FN1,TYROBP,CDKN1A,SPP1,CD74,CXCL10,LILRB3,CSF2RB,TGM1,MSR1,CD44,IGF2,EMP1,SOX9,LGALS3,PTPRC,TIMP1,ITGA5,LUM,TGM2,MMP14,JUNB
Connective Tissue Development and Function	FC list with outliar samples removed _ 071816 - 2016-07-18 10:52 AM	7.77E-06-4.3E-04	16	IGFBP4CD74TGM1ANPEPCOL1A1CD44IGF2LILRB4STAT3FN1TYROBPCDKN1ALGALS3SDC4PTPRCTGM2	IGFBP4,CD74,TGM1,ANPEP,COL1A1,CD44,IGF2,LILRB4,STAT3,FN1,TYROBP,CDKN1A,LGALS3,SDC4,PTPRC,TGM2
DNA Replication, Recombination, and Repair	gene list with FC+-1.5 up and down combined	4.44E-06-4.44E-06	15	CYR61CCL5CXCL10IGFBP2F10LIFTFPI2FOSCAV1FN1IL1RNCDKN1ALGALS3SDC4MMP14	CYR61,CCL5,CXCL10,IGFBP2,F10,LIF,TFPI2,FOS,CAV1,FN1,IL1RN,CDKN1A,LGALS3,SDC4,MMP14
Protein Degradation	gene list with FC+-1.5 up and down combined	8.67E-06-8.67E-06	13	CTSSMMP12PLATOLR1MMP3KNG1CTSCSDC4C1SCTSDCASP4CTSZMMP14	CTSS,MMP12,PLAT,OLR1,MMP3,KNG1,CTSC,SDC4,C1S,CTSD,CASP4,CTSZ,MMP14
Protein Degradation	FC list with outliar samples removed _ 071816 - 2016-07-18 10:52 AM	4.04E-05-3.29E-04	11	CTSSMMP3TMPRSS11DKNG1MMP12CTSCSDC4PLATCTSDOLR1CTSZ	CTSS,MMP3,TMPRSS11D,KNG1,MMP12,CTSC,SDC4,PLAT,CTSD,OLR1,CTSZ
Protein Synthesis	gene list with FC+-1.5 up and down combined	8.67E-06-8.67E-06	13	CTSSMMP12PLATOLR1MMP3KNG1CTSCSDC4C1SCTSDCASP4CTSZMMP14	CTSS,MMP12,PLAT,OLR1,MMP3,KNG1,CTSC,SDC4,C1S,CTSD,CASP4,CTSZ,MMP14
Protein Synthesis	FC list with outliar samples removed _ 071816 - 2016-07-18 10:52 AM	4.04E-05-3.29E-04	11	CTSSMMP3TMPRSS11DKNG1MMP12CTSCSDC4PLATCTSDOLR1CTSZ	CTSS,MMP3,TMPRSS11D,KNG1,MMP12,CTSC,SDC4,PLAT,CTSD,OLR1,CTSZ
Cellular Compromise	gene list with FC+-1.5 up and down combined	1.12E-05-1.99E-05	11	FN1C3TREM1ANPEPITGB2CXCL2THBS1CYBBICAM1CYBACD44	FN1,C3,TREM1,ANPEP,ITGB2,CXCL2,THBS1,CYBB,ICAM1,CYBA,CD44
Cellular Compromise	FC list with outliar samples removed _ 071816 - 2016-07-18 10:52 AM	1.8E-04-2.65E-04	4	FN1ITGB2ICAM1CD44	FN1,ITGB2,ICAM1,CD44
Tumor Morphology	gene list with FC+-1.5 up and down combined	1.99E-05-1.99E-05	5	FN1ITGB2THBS1ICAM1CD44	FN1,ITGB2,THBS1,ICAM1,CD44
Tumor Morphology	FC list with outliar samples removed _ 071816 - 2016-07-18 10:52 AM	1.8E-04-2.65E-04	4	FN1ITGB2ICAM1CD44	FN1,ITGB2,ICAM1,CD44
Drug Metabolism	gene list with FC+-1.5 up and down combined	3.25E-05-3.25E-05	8	STAT3IL1RNHPGDS1PR3KNG1IGF2FCGR2AANXA1	STAT3,IL1RN,HPGD,S1PR3,KNG1,IGF2,FCGR2A,ANXA1
Drug Metabolism	FC list with outliar samples removed _ 071816 - 2016-07-18 10:52 AM	9.38E-07-3.5E-04	10	STAT3IL1RNOXTHPGDC3S1PR3KNG1IGF2FCGR2AANXA1	STAT3,IL1RN,OXT,HPGD,C3,S1PR3,KNG1,IGF2,FCGR2A,ANXA1
Organismal Survival	gene list with FC+-1.5 up and down combined	4.03E-05-4.03E-05	19	LOXAEBP1TNFRSF1ACXCL10MSNGPNMBPLATCD44LCP1ATF3VIMCAV1FN1CD68VWFTIMP1SERPINE1SPP1ITGA5	LOX,AEBP1,TNFRSF1A,CXCL10,MSN,GPNMB,PLAT,CD44,LCP1,ATF3,VIM,CAV1,FN1,CD68,VWF,TIMP1,SERPINE1,SPP1,ITGA5
Humoral Immune Response	FC list with outliar samples removed _ 071816 - 2016-07-18 10:52 AM	1.99E-06-1.97E-04	12	SLAMF7C4A/C4BCD74C3TYROBPMASP2CDKN1ASERPINA1PTPRCAQP4CFHFMOD	SLAMF7,C4A/C4B,CD74,C3,TYROBP,MASP2,CDKN1A,SERPINA1,PTPRC,AQP4,CFH,FMOD
Energy Production	FC list with outliar samples removed _ 071816 - 2016-07-18 10:52 AM	1.44E-04-1.44E-04	2	CPALB	CP,ALB
Amino Acid Metabolism	FC list with outliar samples removed _ 071816 - 2016-07-18 10:52 AM	1.44E-04-1.44E-04	2	CPALB	CP,ALB
Cell Cycle	FC list with outliar samples removed _ 071816 - 2016-07-18 10:52 AM	1.44E-04-1.44E-04	2	CDKN1ADCN	CDKN1A,DCN

## Sheet: Sheet1
Category	p-value _all samples	p-value	# of Molecules _all samples	# of molecules_ outliar samples removed	Molecules _all samples	Molecules
Amino Acid Metabolism		1.44E-04-1.44E-04		2		CP,ALB
Antimicrobial Response	2.44E-07-1.17E-05	1.62E-04-1.62E-04	19	13	JCHAIN,RSAD2,HLA-E,CCL5,IFIT3,OAS2,BCL3,FGR,CCL11,B2M,IFITM3,TLR8,IRF7,HLA-A,CXCL13,TREM1,SLC1A3,IFI16,FCGR3A/FCGR3B	JCHAIN,HLA-E,IFIT3,OAS2,BCL3,FGR,B2M,CCL11,IFITM3,TLR8,HLA-A,SLC1A3,IFI16
Cancer	3.83E-16-4.24E-05	8.52E-12-4.05E-04	261	214	CCR7,JCHAIN,FOXJ1,ZAK,PCP2,TNFRSF1A,CD72,ANPEP,SH3PXD2B,COL1A1,SLC15A3,FOS,LILRB4,TLR8,BCL2A1,SPP1,PTX3,IFI30,LILRB3,IFIT3,F7,MYBPC3,LAPTM5,C1QB,F10,SERPINA3,CCL11,PBXIP1,LYZ,COL16A1,PARP3,MASP2,ZBP1,IFI16,PLBD1,CYBA,CYR61,NLRC5,TFPI2,STC2,TAP1,TREM2,TGFBI,HIST1H1D,ITPKB,CD68,SCG5,DCN,ENO1,SPRR1A,TMEM176A,GPR132,OAS2,GBP2,SLC26A3,PLAT,EDA2R,SIGLEC1,IGF2,CXCL13,NCKAP1L,SLC43A3,SDC4,RNASE2,MMP14,FC…	JCHAIN,PDCD1LG2,FOXJ1,NEK2,TNFRSF1A,PCP2,ANPEP,COL1A1,CD22,MFAP1,SLC15A3,LILRB4,TLR8,BCL2A1,SPP1,PCDHGA11,WDFY1,LILRB3,IFIT3,F7,MYBPC3,LAPTM5,C1QB,F10,SERPINA3,CCL11,PBXIP1,LYZ,MASP2,EPHX1,PLBD1,IFI16,AQP4,CYBA,NLRC5,TREM2,TGFBI,ITPKB,SCG5,ASAP3,CD68,DCN,ENO1,TMEM176A,OAS2,GBP2,PLAT,ARHGAP19,SIGLEC1,SMOC1,IGF2,SLC43A3,ABHD3,SDC4,RNASE2,ATP6V0D2,DHRS9,C3,HLA-DQA1,STAT3,IL1RN,CXCL16,ARG1,CTSD,CTSS,…
Cardiovascular Disease	7.24E-16-2.85E-05	2.06E-12-4.16E-04	67	53	RSAD2,C3,TNFRSF1A,MAFB,ITGB2,COL1A1,TUBA1C,THBS1,PDE5A,C3AR1,FOS,TMEM176B,C4A/C4B,STAT3,IL1RN,VWF,CYTIP,SPP1,PTX3,CTSS,IFI30,F7,LAPTM5,F10,COL1A2,GABRA2,LCN2,FCGR2A,OLR1,MMP3,APOC2,SELP,NCAN,CTSC,SOX9,SERPINE1,CD53,JUNB,SOCS3,MMP12,CFH,LCP1,VIM,PROS1,CAPG,FN1,KNG1,CDKN1A,CD68,TREM1,ALB,COL3A1,CSF2RB,ABCA1,SAT1,PLAT,B2M,MSR1,FCGR2B,IGFBP7,NGFR,PTPRC,TIMP1,ICAM1,RNASE2,MMP14,FCGR3A/FCGR3B	C3,TNFRSF1A,MAFB,ITGB2,COL1A1,TUBA1C,C3AR1,TMEM176B,C4A/C4B,STAT3,IL1RN,VWF,SPP1,CTSS,F7,LAPTM5,F10,GABRA2,LCN2,FCGR2A,OLR1,ANXA1,MMP3,NCAN,CTSC,CD53,SOCS3,MMP12,CFH,LCP1,VIM,PROS1,CAPG,FN1,KNG1,CDKN1A,CD68,ALB,COL3A1,CSF2RB,ABCA1,SAT1,PLAT,B2M,MSR1,MMP13,POSTN,FCGR2B,IGFBP7,PTPRC,TIMP1,ICAM1,RNASE2
Cardiovascular System Development and Function	1.31E-15-4.19E-05	1.08E-11-3.84E-04	51	39	LOX,C3,TNFRSF1A,ANPEP,ITGB2,COL1A1,THBS1,ANGPTL4,STAT3,CD63,VWF,SPP1,PTX3,CCL5,CXCL10,F10,ANXA2,COL1A2,CCL11,ADAMTS1,OLR1,SELP,SERPINE1,CYBB,ITGA5,SEMA3E,CYR61,MMP12,S1PR3,TRPC3,VIM,PROS1,CHI3L1,FN1,KNG1,PRL,CDKN1A,DCN,CXCL2,CD44,IGF2,CAV1,IGFBP7,LGALS3,SDC4,TIMP1,ICAM1,SERPING1,MMP14,PRKCG,BGN	LOX,IGFBP4,C3,S1PR3,MMP12,ANPEP,ITGB2,COL1A1,ANGPTL4,VIM,PROS1,STAT3,CD63,CHI3L1,FN1,KNG1,PRL,CDKN1A,DCN,VWF,SPP1,F10,CCL11,PLAT,MMP13,CD44,OLR1,IGF2,ANXA1,IGFBP7,SERPINA1,LGALS3,TIMP1,SDC4,ICAM1,CYBB,SERPING1,BGN,PRKCG
Cell Cycle		1.44E-04-1.44E-04		2		CDKN1A,DCN
Cell Death and Survival	3.38E-18-4.19E-05	1.22E-12-2.15E-04	107	85	CCR7,ZAK,TNFRSF1A,ANPEP,FGR,COL1A1,ITGB2,HCRT,ATF3,FOS,BCL2A1,FAM129B,SPP1,CYP1B1,APOD,F7,IFIT3,TGM1,SERPINA3,CCL11,LCN2,LYZ,NUPR1,IFI16,CD53,CYBA,ITGA5,FOSL2,CYR61,SOCS3,S1PR3,HIST1H1C,CHI3L1,FN1,PRL,PARP14,ENO1,CCR2,HLA-E,GPR132,IGFBP2,PLAT,B2M,IGF2,HLA-A,NCKAP1L,RNASE2,FCGR3A/FCGR3B,PRKCG,MMP14,C3,GADD45B,THBS1,ANGPTL4,SLAMF7,STAT3,C4A/C4B,IL1RN,ARG1,IQGAP2,CTSD,CCL5,CD74,HLA-DQB1,CXCL10,ANXA2…	IGFBP4,NEK2,C3,TNFRSF1A,ANPEP,FGR,COL1A1,ITGB2,CD22,HCRT,ANGPTL4,SLAMF7,STAT3,C4A/C4B,IL1RN,BCL2A1,ARG1,IQGAP2,SPP1,CTSD,CD74,HLA-DQB1,APOD,F7,IFIT3,TGM1,SERPINA3,CCL11,LCN2,GABRA2,OLR1,FCGR2A,ANXA1,LYZ,NUPR1,DDN,CALB1,IFI16,CD53,CYBB,CYBA,TGM2,MCOLN2,SOCS3,S1PR3,DDR1,BCL3,CFH,HIST1H1C,CHI3L1,FN1,PRL,CDKN1A,PPP1R17,GPR65,LGALS3BP,ENO1,ALB,CCR2,HLA-E,ALDH1L1,CEBPD,CSF2RB,MSN,IGFBP2,SAT1,B2M,MSR1,P…
Cell Morphology	2.23E-08-3.7E-05	1.06E-05-3.34E-04	26	27	CYR61,C3,S1PR3,MMP12,TRPC3,THBS1,ANGPTL4,TGFBI,VIM,FN1,KNG1,PRL,VWF,ALB,CCR2,CCL5,MSR1,CCL11,CD44,FCGR2A,GFAP,OLR1,CAV1,SERPINE1,ITGA5,PRKCG	IGFBP4,C3,S1PR3,MMP12,ANGPTL4,TGFBI,VIM,CD63,FN1,KNG1,PRL,DCN,VWF,ALB,CCR2,F7,MYBPC3,MSR1,PLAT,CCL11,MMP13,CD44,OLR1,FCGR2A,GFAP,IGF2,PRKCG
Cell Signaling	5.7E-11-8.41E-06	4.69E-08-1.64E-04	38	24	CCR7,C3,TRPC3,ITGB2,FCER1G,HCRT,THBS1,C3AR1,LILRB4,C4A/C4B,FN1,CD84,KNG1,PRL,TREM1,VWF,SPP1,CCR2,GPR132,CCL5,CXCL10,F7,CCL11,CD44,FCGR2A,ANXA1,LYZ,CAV1,HLA-A,FCGR2B,SELP,PMCH,LGALS3,PTPRC,CXCL3,GPR35,FCGR3A/FCGR3B,PRKCG	CCR2,NEK2,C3,OXT,F7,ITGB2,CCL11,FCER1G,CD44,FCGR2A,C3AR1,ANXA1,C4A/C4B,FN1,HLA-A,FCGR2B,AVP,CD84,PRL,LGALS3,PTPRC,VWF,SPP1,PRKCG
Cell-mediated Immune Response	8.26E-15-1.3E-05	4.56E-09-9.23E-05	19	12	CCR7,CD74,CCL5,SOCS3,TNFRSF1A,CXCL10,ITGB2,THBS1,CD44,LCP1,FN1,HLA-A,SELP,CXCL13,CXCL16,ICAM1,SPP1,ITGA5,TGM2	FN1,HLA-A,CD74,SOCS3,TNFRSF1A,CXCL16,ITGB2,SPP1,ICAM1,CD44,TGM2,LCP1
Cell-To-Cell Signaling and Interaction	9.33E-22-4.17E-05	1.46E-13-4.3E-04	88	82	C3,TNFRSF1A,ANPEP,ITGB2,COL1A1,FCER1G,THBS1,HCRT,FOS,CD63,C4A/C4B,STAT3,CD84,BCL2A1,TYROBP,VWF,CYTIP,CTSD,SPP1,PTX3,CTSS,CCL5,CXCL10,APOD,ANXA2,F10,LIF,CCL11,SBNO2,PDPN,FCGR2A,OLR1,ANXA1,COL16A1,SELP,CXCL3,SERPINE1,CYBB,ITGA5,CYBA,TGM2,CLEC7A,JUNB,CTSZ,CYR61,DDR1,TFPI2,CFH,TGFBI,VIM,PROS1,FN1,MRC1,IRF7,KNG1,CDKN1A,CD68,PRL,DCN,SERPINF2,TREM1,LGALS3BP,ALB,MSN,ABCA1,ITGAX,PLAT,MSR1,B2M,CXCL2,CD44,I…	IGFBP4,C3,TNFRSF1A,ANPEP,ITGB2,COL1A1,FCER1G,HCRT,LILRB4,STAT3,CD63,C4A/C4B,CD84,BCL2A1,TYROBP,VWF,IQGAP2,CTSD,SPP1,CTSS,CD74,OXT,LILRB3,APOD,F10,CCL11,PDPN,FCGR2A,OLR1,ANXA1,AQP4,CYBB,CYBA,TGM2,CLEC7A,CTSZ,S1PR3,NLRC5,DDR1,WISP2,CFH,TGFBI,VIM,CXCL6,PROS1,MRC1,FN1,FBLN5,ITPKB,KNG1,CDKN1A,PRL,CD68,GPR65,DCN,LGALS3BP,ALB,ABCA1,MSN,ITGAX,PLAT,MSR1,B2M,ARHGAP19,CD44,IGF2,GFAP,POSTN,FCGR2B,HLA-A,AVP,I…
Cellular Assembly and Organization	1.04E-07-1.26E-05	1.79E-05-1.31E-04	16	17	APOD,COL3A1,COL1A2,COL1A1,MSR1,THBS1,CD44,VIM,CAV1,COL16A1,FN1,PRL,SERPINF2,SDC4,LTBP2,TGM2	APOD,F7,MSR1,CCL11,ARHGAP19,CD44,TGFBI,FCGR2A,C3AR1,VIM,POSTN,FN1,PRL,ASAP3,GPR65,SDC4,TGM2
Cellular Compromise	1.12E-05-1.99E-05	1.8E-04-2.65E-04	11	4	FN1,C3,TREM1,ANPEP,ITGB2,CXCL2,THBS1,CYBB,ICAM1,CYBA,CD44	FN1,ITGB2,ICAM1,CD44
Cellular Development	1.11E-12-4.28E-05	3.33E-09-4.24E-04	100	71	LOX,TNFRSF1A,CD72,ANPEP,MAFB,COL1A1,HCRT,ATF3,LILRB4,FOS,CD84,TYROBP,SPP1,CYP1B1,PTX3,LILRB3,F7,TGM1,CCL11,LCN2,ADAMTS1,PBXIP1,IFI16,ITGA5,REG3A,CTSZ,JUNB,CYR61,SOCS3,S1PR3,TFPI2,TRPC3,LCP1,HIST1H1D,FN1,IRF7,PRL,DCN,SERPINF2,SPRR1A,ENO1,IGFBP2,SLC26A3,PLAT,IGF2,NCKAP1L,SDC4,RNASE2,MMP14,AHNAK,PRKCG,C3,GADD45B,THBS1,IFITM3,PDE5A,ANGPTL4,SLAMF7,STAT3,IL1RN,ARG1,IQGAP2,CTSD,CCL5,CD74,CXCL10,ANXA2,LI…	IGFBP4,PDCD1LG2,LOX,NEK2,TNFRSF1A,ANPEP,MAFB,COL1A1,IFITM3,HCRT,ANGPTL4,LILRB4,SLAMF7,STAT3,IL1RN,CD84,TYROBP,ARG1,IQGAP2,CTSD,SPP1,CD74,OXT,LILRB3,F7,TGM1,GABRA2,LCN2,ANXA1,PBXIP1,C1QC,IFI16,TGM2,CTSZ,SOCS3,S1PR3,BCL3,LCP1,FN1,KNG1,CDKN1A,PRL,DCN,ENO1,ALB,CEBPD,ALDH1L1,HPGD,TNK1,CSF2RB,IGFBP2,SAT1,PLAT,ARHGAP19,CD44,SMOC1,IGF2,POSTN,FCGR2B,IGFBP7,EMP1,SERPINA1,LGALS3,SDC4,PTPRC,TIMP1,ICAM1,LUM,R…
Cellular Function and Maintenance	1.21E-14-4.19E-05	4.99E-09-3.72E-04	68	44	CCR7,C3,TNFRSF1A,ANPEP,ITGB2,COL1A1,THBS1,C3AR1,LILRB4,STAT3,VWF,PTX3,CCL5,CXCL10,APOD,F7,COL1A2,F10,LIF,CCL11,ADAMTS1,FCGR2A,ANXA1,APOC2,COL16A1,NUPR1,CXCL3,SERPINE1,CYBB,CYBA,TGM2,CLEC7A,S1PR3,TRPC3,IL27,VIM,PROS1,FN1,MRC1,IRF7,KNG1,PRL,CDKN1A,SERPINF2,DCN,TREM1,LGALS3BP,LTBP2,CCR2,GPR132,COL3A1,MEFV,ABCA1,B2M,MSR1,CD44,CAV1,FCGR2B,CXCL13,IRGM,LGALS3,PTPRC,SDC4,ICMT,ICAM1,FCGR3A/FCGR3B,PRKCG,MM…	C3,S1PR3,ITGB2,C3AR1,TGFBI,VIM,LILRB4,PROS1,STAT3,MRC1,FN1,KNG1,CDKN1A,PRL,ASAP3,DCN,GPR65,VWF,CCR2,APOD,F7,ABCA1,F10,CCL11,B2M,MSR1,ARHGAP19,CD44,FCGR2A,ANXA1,FCGR2B,IRGM,NUPR1,SERPINA1,LGALS3,PTPRC,SDC4,ICMT,ICAM1,CYBA,TGM2,CLEC7A,PRKCG,NFE2L2
Cellular Growth and Proliferation	1.6E-15-4.19E-05	1.98E-09-4.09E-04	111	84	CCR7,LOX,TNFRSF1A,CD72,ANPEP,COL1A1,HCRT,ATF3,LILRB4,FOS,CD84,BCL2A1,TYROBP,SPP1,CYP1B1,PTX3,IFI30,APOD,F7,IFIT3,TGM1,CCL11,LCN2,PLAC8,ADAMTS1,PBXIP1,CAV2,NUPR1,CTSC,IFI16,ITGA5,REG3A,CTSZ,JUNB,CYR61,SOCS3,S1PR3,TFPI2,TRPC3,LCP1,HIST1H1D,FN1,PRL,DCN,SERPINF2,ENO1,IGFBP2,SLC26A3,PLAT,IGF2,NCKAP1L,SDC4,MMP14,AHNAK,PRKCG,C3,GADD45B,THBS1,IFITM3,PDE5A,ANGPTL4,SLAMF7,STAT3,CD63,ARG1,CXCL16,IQGAP2,CTSD…	IGFBP4,PDCD1LG2,LOX,NEK2,C3,TNFRSF1A,ANPEP,COL1A1,IFITM3,HCRT,ANGPTL4,LILRB4,SLAMF7,STAT3,CD63,CD84,BCL2A1,TYROBP,ARG1,CXCL16,IQGAP2,CTSD,SPP1,CD74,OXT,APOD,F7,IFIT3,TGM1,CCL11,GABRA2,LCN2,ANXA1,PBXIP1,OSMR,CAV2,NUPR1,CTSC,IFI16,CYBB,TGM2,CTSZ,SOCS3,S1PR3,MMP12,DDR1,BCL3,WISP2,LCP1,REC8,PROS1,FN1,KNG1,CDKN1A,PRL,DCN,ENO1,UBC,CEBPD,ALDH1L1,HPGD,TNK1,CSF2RB,MSN,IGFBP2,SAT1,GPNMB,PLAT,CD44,IGF2,POST…
Cellular Movement	3.89E-27-3.67E-05	4.9E-19-4.16E-04	97	73	CCR7,LOX,ZAK,TNFRSF1A,ANPEP,SH3PXD2B,ITGB2,COL1A1,ATF3,FOS,SPP1,CYP1B1,F7,F10,SERPINA3,CCL11,LCN2,ADAMTS1,CD53,ITGA5,CTSZ,JUNB,CYR61,SOCS3,S1PR3,TFPI2,TGFBI,LCP1,VIM,HOMER3,CHI3L1,FN1,PRL,DCN,SERPINF2,LTBP2,CCR2,GPR132,IGFBP2,PLAT,IGF2,GFAP,LAMC2,HLA-A,CXCL13,NCKAP1L,SDC4,RNASE2,MMP14,FCGR3A/FCGR3B,PRKCG,C3,THBS1,IFITM3,TUBA1C,ANGPTL4,ARPC1B,C4A/C4B,STAT3,CD63,CXCL16,FLNC,VWF,CTSD,CTSS,CCL5,CD74,…	LOX,IGFBP4,C3,TNFRSF1A,ANPEP,ITGB2,COL1A1,TUBA1C,IFITM3,ANGPTL4,ARPC1B,STAT3,CD63,C4A/C4B,CXCL16,FLNC,VWF,SPP1,CTSD,CTSS,CD74,F7,SERPINA3,F10,CCL11,LCN2,OLR1,ANXA1,MMP3,CD53,TGM2,CTSZ,SOCS3,S1PR3,MMP12,DDR1,TGFBI,LCP1,VIM,CXCL6,HOMER3,PROS1,CHI3L1,FN1,FBLN5,KNG1,PRL,CDKN1A,DCN,LGALS3BP,ALB,CCNB1IP1,CCR2,ADAM8,MSN,IGFBP2,ITGAX,PLAT,MSR1,ARHGAP19,CD44,GFAP,IGF2,POSTN,HLA-A,SERPINA1,LGALS3,TIMP1,SDC…
Connective Tissue Development and Function	2.95E-06-4.28E-05	7.77E-06-4.3E-04	30	16	CYR61,MAFB,ANPEP,GADD45B,COL1A1,PDE5A,LILRB4,STAT3,FN1,TYROBP,CDKN1A,SPP1,CD74,CXCL10,LILRB3,CSF2RB,TGM1,MSR1,CD44,IGF2,EMP1,SOX9,LGALS3,PTPRC,TIMP1,ITGA5,LUM,TGM2,MMP14,JUNB	IGFBP4,CD74,TGM1,ANPEP,COL1A1,CD44,IGF2,LILRB4,STAT3,FN1,TYROBP,CDKN1A,LGALS3,SDC4,PTPRC,TGM2
Connective Tissue Disorders	7.78E-32-1.44E-05	5.27E-27-3.29E-04	93	78	FOXJ1,C3,CD72,HLA-DQA1,TNFRSF1A,MAFB,COL1A1,GADD45B,ITGB2,TUBA1C,THBS1,PDE5A,MYBPC1,C3AR1,C1QA,SLC7A2,FOS,SLAMF7,TLR8,STAT3,C4A/C4B,IL1RN,ARG1,CXCL16,SPP1,CD74,CCL5,HLA-DQB1,CXCL10,C1QB,COL1A2,F10,CCL11,GABRA2,LCN2,ADAMTS1,FCGR2A,ANXA1,LYZ,MMP3,COL16A1,SELP,CXCL3,ZBP1,SERPINE1,C1S,ITGA5,SOCS3,DDR1,TFPI2,C1R,CFH,LCP1,VIM,CHI3L1,MRC1,FN1,IRF7,CD68,PRL,SLC1A3,ENO1,STEAP4,ALB,CCR2,HLA-E,COL15A1,HPGD,…	FOXJ1,C3,HLA-DQA1,TNFRSF1A,MAFB,ITGB2,COL1A1,CD22,TUBA1C,MYBPC1,C3AR1,C1QA,SLC7A2,SLAMF7,TLR8,C4A/C4B,STAT3,IL1RN,TYROBP,ARG1,PADI2,CXCL16,SPP1,CD74,HLA-DQB1,C1QB,F10,CCL11,GABRA2,LCN2,FCGR2A,HLA-DRA,ANXA1,LYZ,MMP3,AQP4,SOCS3,DDR1,TREM2,C1R,CFH,LCP1,VIM,CXCL6,CHI3L1,MRC1,FN1,CD68,PRL,SLC1A3,ENO1,STEAP4,ALB,CCR2,HLA-E,COL15A1,TNK1,HPGD,ADAM8,CSF2RB,COL3A1,OAS2,COL4A5,GBP2,B2M,LY9,MMP13,CD44,GFAP,P…
Dermatological Diseases and Conditions	7.45E-20-9.68E-06	1.12E-13-3.5E-04	183	80	CCR7,LOX,CTSV,RSAD2,ZAK,CD72,TNFRSF1A,FGR,ANPEP,COL1A1,FCER1G,C3AR1,FOS,LILRB4,TMEM176B,TLR8,CD84,CYP1B1,LRG1,PTX3,IFI30,APOD,IFIT3,TGM1,LAPTM5,MYBPC3,SERPINA3,F10,SBNO2,LCN2,LYZ,COL16A1,CAV2,PARP3,MASP2,CA8,ZBP1,IFI16,CD53,ITGA5,REG3A,JUNB,SOCS3,NLRC5,TRPC3,STC2,C1R,TGFBI,LCP1,VIM,CHI3L1,IRF7,FN1,SERPINF2,DCN,PARP14,SPRR1A,ENO1,LTBP2,STEAP4,CCR2,HLA-E,TMEM176A,COL15A1,COL3A1,CLEC4D,OAS2,GBP2,SLC…	LOX,CTSV,C3,HLA-DQA1,TNFRSF1A,FGR,FCER1G,CD22,COL1A1,IFITM3,TUBA1C,ARPC1B,C3AR1,SLAMF7,CD63,C4A/C4B,IL1RN,HLA-DRB5,ARG1,VWF,CTSS,CD74,LILRB3,APOD,HLA-DQB1,IFIT3,TGM1,LAPTM5,F10,LCN2,FCGR2A,HLA-DRA,ANXA1,OSMR,LYZ,MMP3,CAV2,EPHX1,IFI16,CLEC7A,SOCS3,MMP12,DDR1,BCL3,TGFBI,LCP1,CXCL6,CAPG,PROS1,FN1,GPR65,LGALS3BP,ENO1,ALB,CCR2,HLA-E,CEBPD,COL15A1,CSF2RB,COL3A1,ABCA1,MSN,OAS2,GBP2,COL4A5,MSR1,PLAT,B2M,…
Developmental Disorder	4.94E-13-4.01E-05	8.68E-12-3.5E-04	33	30	LOX,C3,COL1A1,PDE5A,TAP1,C1R,TGFBI,C1QA,C4A/C4B,FN1,CTSD,ALB,IFI30,HLA-DQB1,COL3A1,C1QB,COL1A2,LCN2,OLR1,FCGR2A,OSMR,C1QC,FCGR2B,HLA-A,CAV2,MASP2,CH25H,PTPRC,C1S,SERPING1,BGN,FCGR3A/FCGR3B,AHNAK	LOX,C3,COL1A1,C1R,TREM2,TGFBI,C1QA,C4A/C4B,FN1,TYROBP,CTSD,HLA-DQB1,COL3A1,C1QB,LCN2,OLR1,FCGR2A,HLA-DRA,OSMR,POSTN,C1QC,FCGR2B,HLA-A,CAV2,MASP2,CH25H,PTPRC,SERPING1,BGN,AHNAK
Digestive System Development and Function	8.62E-09-6.22E-07	1.34E-05-4.06E-05	16	11	CCR7,C3,CCL5,TNFRSF1A,CXCL10,COL3A1,PDE5A,CXCL2,FCGR2A,C4A/C4B,FCGR2B,PTPRC,TIMP1,SPP1,ALB,FCGR3A/FCGR3B	CXCL6,C4A/C4B,FCGR2B,C3,TNFRSF1A,COL3A1,PTPRC,TIMP1,SPP1,FCGR2A,ALB
DNA Replication, Recombination, and Repair	4.44E-06-4.44E-06		15		CYR61,CCL5,CXCL10,IGFBP2,F10,LIF,TFPI2,FOS,CAV1,FN1,IL1RN,CDKN1A,LGALS3,SDC4,MMP14
Drug Metabolism	3.25E-05-3.25E-05	9.38E-07-3.5E-04	8	10	STAT3,IL1RN,HPGD,S1PR3,KNG1,IGF2,FCGR2A,ANXA1	STAT3,IL1RN,OXT,HPGD,C3,S1PR3,KNG1,IGF2,FCGR2A,ANXA1
Embryonic Development	4.45E-08-1.44E-05	6.97E-09-3.32E-04	18	15	CCR2,CYR61,C3,CCL5,CXCL10,ABCA1,F10,ANXA2,ITGB2,MSR1,IGF2,FOS,CAV1,FN1,KNG1,SDC4,TIMP1,ICAM1	CCR2,C3,S1PR3,ABCA1,F10,MSR1,ITGB2,IGF2,VIM,POSTN,FN1,KNG1,SDC4,TIMP1,ICAM1
Endocrine System Disorders	1.15E-10-3.7E-05	1.65E-10-3.8E-04	102	89	PCP2,ANPEP,COL1A1,TMEM176B,FOS,SPP1,IFI30,APOD,TGM1,LAPTM5,F10,SBNO2,LCN2,ADAMTS1,PBXIP1,COL16A1,PARP3,ITGA5,CYBA,JUNB,CYR61,SOCS3,TFPI2,TAP1,VIM,HIST1H1C,CHI3L1,FN1,IRF7,PRL,ENO1,STEAP4,CCR2,HLA-E,COL15A1,GPR132,COL3A1,IGFBP2,OAS2,GBP2,B2M,PLAT,SIGLEC1,IGF2,HLA-A,CD109,SLC43A3,RNASE2,MMP14,PRKCG,AHNAK,HLA-DQA1,ARHGEF33,TUBA1C,THBS1,PDE5A,STAT3,C4A/C4B,IL1RN,CST7,CXCL16,VWF,CTSD,AEBP1,CD74,CXCL10…	IGFBP4,PCP2,HLA-DQA1,ARHGEF33,ANPEP,COL1A1,TUBA1C,TMEM176B,STAT3,C4A/C4B,IL1RN,CXCL16,VWF,SPP1,CTSD,AEBP1,TMPRSS11D,CD74,HLA-DQB1,APOD,TGM1,LAPTM5,F10,LCN2,PDPN,GABRA2,OLR1,HLA-DRA,PBXIP1,MMP3,NCAN,MS4A7,EPHX1,CYBA,TGM2,MCOLN2,SOCS3,DDR1,WISP2,CFH,VIM,HIST1H1C,CHI3L1,FN1,KNG1,PPP1R17,PRL,CDKN1A,GPR65,ENO1,STEAP4,ALB,CCNB1IP1,CCR2,HLA-E,ALDH1L1,COL15A1,HPGD,CP,CSF2RB,COL3A1,ABCA1,IGFBP2,ITGAX,OAS2…
Energy Production		1.44E-04-1.44E-04		2		CP,ALB
Free Radical Scavenging	3.58E-10-5.66E-06	5.73E-08-1.68E-04	22	17	CCL5,F7,ABCA1,ITGAX,SH3PXD2B,CCL11,ITGB2,FCGR2A,OLR1,CFH,C3AR1,CAV1,MRC1,SELP,NGFR,CDKN1A,CYBB,CYBA,TGM2,CLEC7A,ALB,FCGR3A/FCGR3B	F7,ABCA1,ITGAX,CCL11,ITGB2,FCGR2A,OLR1,CFH,C3AR1,MRC1,CDKN1A,SERPINA1,CYBB,CYBA,TGM2,CLEC7A,ALB
Gastrointestinal Disease	3.48E-16-4.09E-05	9.41E-11-4.3E-04	192	99	CCR7,ZAK,TNFRSF1A,PCP2,ANPEP,MAFB,FGR,COL1A1,ITGB2,SLC15A3,TMEM176B,LILRB4,FOS,TLR8,TYROBP,SPP1,CYP1B1,PTX3,APOD,IFIT3,F7,MYBPC3,GDF10,F10,SERPINA3,SBNO2,CCL11,LCN2,PLAC8,ADAMTS1,VWA1,PBXIP1,COL16A1,PARP3,CTSC,IFI16,PLBD1,CYBA,ITGA5,JUNB,FOSL2,CYR61,SOCS3,S1PR3,NLRC5,TRPC3,TFPI2,STC2,C1R,TAP1,TGFBI,VIM,HOMER3,HIST1H1C,CHI3L1,HIST1H1D,FN1,IRF7,ITPKB,SCG5,DCN,SLC1A3,PARP14,LTBP2,STEAP4,CCR2,HLA-E,C…	TNFRSF1A,MAFB,ANPEP,COL1A1,TMEM176B,LILRB4,TLR8,TYROBP,SPP1,APOD,IFIT3,F10,CCL11,LCN2,HLA-DRA,CTSC,IFI16,CYBA,SOCS3,C1R,TGFBI,VIM,CHI3L1,FN1,SCG5,DCN,CCNB1IP1,CCR2,HLA-E,COL15A1,COL3A1,OAS2,IGFBP2,GBP2,COL4A5,PLAT,B2M,HLA-A,CD109,SDC4,IGSF1,AHNAK,PRKCG,C3,HLA-DQA1,TUBA1C,IFITM3,MYBPC1,STAT3,C4A/C4B,CD63,IL1RN,FLNC,VWF,CTSD,AEBP1,CD74,HLA-DQB1,PDPN,GABRA2,FCGR2A,OLR1,ANXA1,OSMR,C1QC,MMP3,FKBP10,TG…
Gene Expression	1.96E-06-1.96E-06		20		SOCS3,F10,ITGB2,OLR1,ATF3,PBXIP1,FOS,STAT3,CAV1,FN1,IRF7,PRL,CDKN1A,SOX9,IFI16,SPP1,ITGA5,CYP1B1,JUNB,ALB
Hair and Skin Development and Function	8.02E-08-1.05E-06	1.12E-08-3.15E-04	15	15	CYR61,C3,ABCA1,ANXA2,F10,MSR1,ITGB2,TGFBI,VIM,CAV1,FN1,KNG1,SDC4,TIMP1,ICAM1	CCR2,C3,ABCA1,F10,MSR1,ITGB2,TGFBI,VIM,POSTN,FN1,KNG1,SDC4,TIMP1,SPP1,ICAM1
Hematological Disease	1.83E-10-1.44E-05	2.48E-07-4.16E-04	100	90	CCR7,FGR,ITGB2,COL1A1,FCER1G,LILRB4,TLR8,BCL2A1,FAM129B,SPP1,F7,IFIT3,SERPINA3,F10,CCL11,LCN2,PLAC8,LYZ,COL16A1,CA8,FOSL2,CYR61,NLRC5,TGFBI,VIM,HIST1H1C,FN1,IRF7,ITPKB,CD68,SERPINF2,STEAP4,HLA-E,COL3A1,OAS2,B2M,PLAT,SIGLEC1,GFAP,IGF2,HLA-A,CXCL13,CD109,AHNAK,FCGR3A/FCGR3B,ATP6V0D2,DHRS9,C3,HLA-DQA1,GADD45B,TUBA1C,PDE5A,THBS1,ANGPTL4,SLAMF7,STAT3,C4A/C4B,IL1RN,HLA-DRB5,CXCL16,FLNC,VWF,MPEG1,CTSS,C…	ATP6V0D2,IGFBP4,PDCD1LG2,DHRS9,C3,HLA-DQA1,FGR,CD22,ITGB2,COL1A1,FCER1G,TUBA1C,MFAP1,ANGPTL4,SLAMF7,LILRB4,TLR8,C4A/C4B,STAT3,IL1RN,BCL2A1,HLA-DRB5,CXCL16,FLNC,VWF,SPP1,MPEG1,CTSS,CD74,HLA-DQB1,F7,IFIT3,F10,SERPINA3,CCL11,LCN2,FCGR2A,HLA-DRA,OSMR,ANXA1,LYZ,SHISA6,SFI1,EPHX1,AQP4,MMP12,NLRC5,DDR1,BCL3,CFH,TGFBI,VIM,HIST1H1C,PROS1,FN1,ITPKB,KNG1,CD68,ASAP3,CDKN1A,MCM6,STEAP4,ALB,CCNB1IP1,HLA-E,CSF2…
Hematological System Development and Function	6.09E-20-4.17E-05	2.66E-12-4.16E-04	80	61	CCR7,C3,TNFRSF1A,ANPEP,MAFB,ITGB2,FCER1G,THBS1,LILRB4,SLAMF7,STAT3,C4A/C4B,CD84,TYROBP,CXCL16,VWF,SPP1,PTX3,CTSS,CCL5,CD74,CXCL10,F7,LIF,SERPINA3,F10,CCL11,SBNO2,PDPN,FCGR2A,ANXA1,C1QC,SELP,CXCL3,SERPINE1,IFI16,ITGA5,TGM2,CLEC7A,CTSZ,JUNB,CYR61,SOCS3,DDR1,IL27,CFH,LCP1,PROS1,FN1,IRF7,MRC1,KNG1,CDKN1A,TREM1,LGALS3BP,ALB,CCR2,CEBPD,CSF2RB,MSN,ITGAX,IGFBP2,PLAT,CXCL2,CD44,IGF2,CAV1,HLA-A,EMP1,CXCL13…	PDCD1LG2,C3,TNFRSF1A,ANPEP,MAFB,ITGB2,FCER1G,SLAMF7,LILRB4,STAT3,C4A/C4B,CD84,TYROBP,CXCL16,VWF,SPP1,CTSS,CD74,F7,SERPINA3,F10,CCL11,PDPN,FCGR2A,ANXA1,C1QC,IFI16,TGM2,CLEC7A,CTSZ,SOCS3,CFH,LCP1,CXCL6,PROS1,FN1,MRC1,KNG1,CDKN1A,LGALS3BP,ALB,CCR2,CEBPD,CSF2RB,MSN,ITGAX,IGFBP2,PLAT,CD44,CYP4F2,IGF2,HLA-A,EMP1,SERPINA1,LGALS3,TIMP1,PTPRC,ICAM1,LUM,SERPING1,RNASE2
Hematopoiesis	1.56E-06-1.96E-05	2.52E-05-2.52E-05	16	4	TNFRSF1A,CSF2RB,LIF,THBS1,CD44,C1QC,STAT3,IRF7,FCGR2B,EMP1,NGFR,CDKN1A,TREM1,IFI16,LUM,RNASE2	FCGR2B,TNFRSF1A,CD44,RNASE2
Hepatic System Development and Function	8.62E-09-6.22E-07	1.34E-05-4.06E-05	16	11	CCR7,C3,CCL5,TNFRSF1A,CXCL10,COL3A1,PDE5A,CXCL2,FCGR2A,C4A/C4B,FCGR2B,PTPRC,TIMP1,SPP1,ALB,FCGR3A/FCGR3B	CXCL6,C4A/C4B,FCGR2B,C3,TNFRSF1A,COL3A1,PTPRC,TIMP1,SPP1,FCGR2A,ALB
Hepatic System Disease	8.62E-09-3.29E-06	1.34E-05-4.3E-04	22	22	CCR7,C3,CCL5,TNFRSF1A,CXCL10,COL3A1,ANXA2,PDE5A,CXCL2,CD44,FCGR2A,ANXA1,VIM,C4A/C4B,FCGR2B,KNG1,PTPRC,TIMP1,C1S,SPP1,ALB,FCGR3A/FCGR3B	C3,TNFRSF1A,HLA-DQB1,COL3A1,B2M,CD44,FCGR2A,HLA-DRA,ANXA1,CXCL6,VIM,C4A/C4B,FCGR2B,FN1,KNG1,SERPINA1,PTPRC,TIMP1,VWF,SPP1,ALB,NFE2L2
Hereditary Disorder	4.94E-13-4.01E-05	8.68E-12-3.5E-04	39	69	LOX,C3,COL1A1,PDE5A,TAP1,C1R,TGFBI,C1QA,C4A/C4B,FN1,FLNC,SLC1A3,CTSD,ALB,IFI30,HLA-DQB1,COL3A1,C1QB,COL1A2,F10,EDA2R,LCN2,FCGR2A,OLR1,OSMR,C1QC,FCGR2B,HLA-A,CAV2,MASP2,PTPRC,CH25H,C1S,CYBB,SERPING1,IGSF1,FCGR3A/FCGR3B,AHNAK,BGN	LOX,NEK2,C3,TNFRSF1A,COL1A1,MYBPC1,C1QA,C4A/C4B,TYROBP,FLNC,VWF,CTSD,AEBP1,HLA-DQB1,TGM1,F7,C1QB,SERPINA3,F10,LCN2,GABRA2,OLR1,FCGR2A,HLA-DRA,OSMR,C1QC,CAV2,MASP2,FKBP10,CALB1,CYBB,AQP4,CYBA,CLEC7A,TGM2,C1R,TREM2,TGFBI,PROS1,CHI3L1,FN1,FBLN5,ITPKB,KNG1,PRL,CD68,SLC1A3,ALB,HPGD,CP,COL3A1,COL4A5,PLAT,MMP13,SMOC1,CD44,GFAP,POSTN,FCGR2B,HLA-A,AVP,SERPINA1,CH25H,PTPRC,SDC4,SERPING1,IGSF1,BGN,AHNAK
Humoral Immune Response		1.99E-06-1.97E-04		12		SLAMF7,C4A/C4B,CD74,C3,TYROBP,MASP2,CDKN1A,SERPINA1,PTPRC,AQP4,CFH,FMOD
Hypersensitivity Response	5.02E-09-3.67E-05	2.46E-06-9.23E-05	10	5	FN1,CCL5,SELP,CXCL10,LGALS3,ITGB2,CCL11,ICAM1,ITGA5,ALB	FN1,LGALS3,ITGB2,CCL11,ICAM1
Immune Cell Trafficking	1.2E-21-3.67E-05	4.42E-14-4.16E-04	55	43	CCR7,C3,TNFRSF1A,ITGB2,FCER1G,THBS1,C4A/C4B,STAT3,CD84,TYROBP,CXCL16,SPP1,CTSS,CCL5,CD74,CXCL10,F7,SERPINA3,CCL11,SBNO2,FCGR2A,ANXA1,SELP,CXCL3,SERPINE1,ITGA5,TGM2,CLEC7A,CTSZ,SOCS3,DDR1,LCP1,PROS1,FN1,MRC1,KNG1,LGALS3BP,ALB,CCR2,MSN,ITGAX,PLAT,CXCL2,CD44,HLA-A,CXCL13,NCKAP1L,LGALS3,TIMP1,PTPRC,ICAM1,SERPING1,RNASE2,MMP14,FCGR3A/FCGR3B	C3,SOCS3,TNFRSF1A,DDR1,ITGB2,FCER1G,LCP1,CXCL6,C4A/C4B,STAT3,PROS1,FN1,MRC1,CD84,KNG1,TYROBP,CXCL16,LGALS3BP,SPP1,ALB,CTSS,CCR2,CD74,F7,MSN,ITGAX,SERPINA3,CCL11,PLAT,CD44,FCGR2A,ANXA1,HLA-A,SERPINA1,LGALS3,TIMP1,PTPRC,ICAM1,SERPING1,TGM2,CLEC7A,RNASE2,CTSZ
Immunological Disease	1.91E-29-1.3E-05	4.95E-25-2.69E-04	117	127	CCR7,FOXJ1,CTSV,TNFRSF1A,FGR,MAFB,ITGB2,FCER1G,COL1A1,C3AR1,C1QA,FOS,TLR8,SPP1,IFI30,IFIT3,C1QB,LAPTM5,F10,CCL11,LCN2,LYZ,COL16A1,MASP2,ZBP1,CYBA,ITGA5,JUNB,SOCS3,TAP1,C1R,LCP1,VIM,CHI3L1,IRF7,MRC1,FN1,CD68,ENO1,STEAP4,CCR2,HLA-E,COL3A1,CLEC4D,OAS2,GBP2,LY9,B2M,SIGLEC1,GFAP,IGF2,HLA-A,CXCL13,SDC4,RNASE2,FCGR3A/FCGR3B,AHNAK,C3,HLA-DQA1,GADD45B,TUBA1C,IFITM3,THBS1,PDE5A,SLC7A2,SLAMF7,C4A/C4B,STAT3,…	FOXJ1,IGFBP4,PDCD1LG2,CTSV,TNFRSF1A,FGR,MAFB,ITGB2,CD22,COL1A1,FCER1G,MFAP1,C3AR1,C1QA,LILRB4,TLR8,BCL2A1,PADI2,SPP1,IFIT3,F7,C1QB,LAPTM5,SERPINA3,F10,CCL11,LCN2,HLA-DRA,LYZ,MASP2,EPHX1,AQP4,CYBA,SOCS3,NLRC5,C1R,TGFBI,LCP1,VIM,HIST1H1C,CHI3L1,MRC1,FN1,ITPKB,CD68,ASAP3,MCM6,ENO1,STEAP4,CCNB1IP1,CCR2,HLA-E,TNK1,COL3A1,OAS2,GBP2,COL4A5,LY9,B2M,MMP13,SIGLEC1,GFAP,IGF2,HLA-A,CD109,SDC4,RNASE2,AHNAK,AT…
Infectious Diseases	4.36E-12-3.7E-05	1.14E-11-4.29E-04	77	66	CCR7,RSAD2,C3,TNFRSF1A,ANPEP,ITGB2,FCER1G,PDE5A,TUBA1C,IFITM3,ARPC1B,C3AR1,TLR8,CD63,C4A/C4B,STAT3,IL1RN,VWF,SPP1,PTX3,CCL5,CD74,LILRB3,F7,IFIT3,LAPTM5,C1QB,F10,ANXA2,CCL11,LCN2,GABRA2,FCGR2A,ANXA1,CAV2,SERPINE1,C1S,CYBB,CTSZ,SOCS3,NLRC5,BCL3,TAP1,C1R,IL27,HIST1H1C,PROS1,FN1,MRC1,PRL,TREM1,LTBP2,ALB,CCR2,CEBPD,HPGD,CSF2RB,COL3A1,MYO1F,PLAT,B2M,MSR1,SIGLEC1,CD44,CAV1,FCGR2B,HLA-A,CXCL13,UNC93B1,TI…	C3,TNFRSF1A,ANPEP,FCER1G,CD22,ITGB2,IFITM3,TUBA1C,ARPC1B,C3AR1,TLR8,CD63,C4A/C4B,STAT3,IL1RN,VWF,SPP1,TMPRSS11D,CD74,LILRB3,F7,IFIT3,LAPTM5,C1QB,F10,CCL11,LCN2,GABRA2,FCGR2A,ANXA1,CAV2,CYBB,CTSZ,SOCS3,NLRC5,BCL3,WISP2,C1R,HIST1H1C,PROS1,FN1,MRC1,PRL,ALB,CCR2,CEBPD,TNK1,HPGD,CSF2RB,COL3A1,MSR1,PLAT,B2M,SIGLEC1,CD44,FCGR2B,HLA-A,AVP,SERPINA1,UNC93B1,TIMP1,PTPRC,CH25H,ICAM1,RNASE2,BGN
Inflammatory Disease	7.78E-32-1.15E-05	5.27E-27-3.5E-04	129	106	CCR7,FOXJ1,LOX,RSAD2,CTSV,TNFRSF1A,CD72,MAFB,ANPEP,FGR,ITGB2,COL1A1,FCER1G,C3AR1,C1QA,FOS,TLR8,SPP1,IFI30,IFIT3,C1QB,LAPTM5,F10,SBNO2,CCL11,LCN2,ADAMTS1,LYZ,CAV2,MASP2,ZBP1,CYBA,ITGA5,CTSZ,JUNB,FOSL2,SOCS3,TFPI2,C1R,TGFBI,LCP1,VIM,HIST1H1C,CHI3L1,MRC1,FN1,IRF7,CD68,PRL,SLC1A3,ENO1,STEAP4,CCR2,HLA-E,COL3A1,CLEC4D,GBP2,B2M,LY9,GFAP,HLA-A,CXCL13,UNC93B1,SDC4,RNASE2,FCGR3A/FCGR3B,AHNAK,C3,HLA-DQA1,GA…	FOXJ1,LOX,CTSV,TNFRSF1A,MAFB,ANPEP,FGR,COL1A1,ITGB2,CD22,FCER1G,C3AR1,C1QA,TLR8,PADI2,SPP1,IFIT3,C1QB,LAPTM5,F10,CCL11,LCN2,HLA-DRA,LYZ,CAV2,MASP2,AQP4,CYBA,CTSZ,SOCS3,C1R,TGFBI,LCP1,VIM,HIST1H1C,CHI3L1,FN1,MRC1,CD68,PRL,SLC1A3,ENO1,STEAP4,CCR2,HLA-E,TNK1,COL3A1,COL4A5,GBP2,B2M,LY9,MMP13,GFAP,HLA-A,UNC93B1,SDC4,RNASE2,AHNAK,C3,HLA-DQA1,TUBA1C,IFITM3,SLC7A2,SLAMF7,STAT3,C4A/C4B,CD63,IL1RN,HLA-DRB5…
Inflammatory Response	4.69E-25-4.17E-05	2.21E-22-4.16E-04	127	107	CCR7,JCHAIN,CTSV,RSAD2,TNFRSF1A,CD72,FGR,MAFB,ANPEP,ITGB2,COL1A1,FCER1G,C3AR1,C1QA,FOS,TLR8,CD84,TYROBP,SPP1,PTX3,IFI30,F7,IFIT3,F10,SERPINA3,CCL11,SBNO2,LCN2,ADAMTS1,LYZ,IFI16,ITGA5,CYBA,CTSZ,JUNB,SOCS3,TFPI2,LCP1,VIM,CHI3L1,FN1,MRC1,IRF7,CD68,SLC1A3,ENO1,STEAP4,CCR2,HLA-E,COL3A1,CLEC4D,OAS2,GBP2,B2M,PLAT,GFAP,HLA-A,CXCL13,NCKAP1L,UNC93B1,SDC4,RNASE2,MMP14,AHNAK,FCGR3A/FCGR3B,C3,HLA-DQA1,GADD45B…	JCHAIN,CTSV,TNFRSF1A,FGR,MAFB,ANPEP,ITGB2,COL1A1,FCER1G,C3AR1,C1QA,TLR8,CD84,TYROBP,PADI2,SPP1,F7,IFIT3,F10,SERPINA3,CCL11,LCN2,HLA-DRA,LYZ,MASP2,IFI16,AQP4,CYBA,CTSZ,SOCS3,LCP1,VIM,CHI3L1,FN1,MRC1,CD68,SLC1A3,ENO1,STEAP4,CCR2,HLA-E,COL3A1,OAS2,COL4A5,GBP2,B2M,PLAT,MMP13,GFAP,HLA-A,AVP,UNC93B1,SDC4,RNASE2,AHNAK,C3,HLA-DQA1,TUBA1C,IFITM3,SLC7A2,C4A/C4B,STAT3,IL1RN,HLA-DRB5,CXCL16,ARG1,VWF,CTSD,CTS…
Lipid Metabolism	4.49E-10-3.25E-05	8.85E-12-3.5E-04	33	31	DHRS9,C3,S1PR3,ANPEP,FCER1G,FOS,VIM,STAT3,FN1,IL1RN,KNG1,PRL,VWF,CYP1B1,ALB,PTX3,CCL5,CD74,HPGD,APOD,ABCA1,MSN,LIF,MSR1,CCL11,FCGR2A,OLR1,IGF2,ANXA1,APOC2,CAV1,CLEC7A,PRKCG	IGFBP4,DHRS9,C3,S1PR3,ANPEP,FCER1G,VIM,STAT3,FN1,IL1RN,KNG1,PRL,VWF,ALB,CD74,OXT,HPGD,APOD,ABCA1,MSN,MSR1,CCL11,CYP4F2,FCGR2A,OLR1,IGF2,ANXA1,SERPINA1,EPHX1,CLEC7A,PRKCG
Lymphoid Tissue Structure and Development	1.62E-11-2.39E-07	8.52E-09-1.97E-04	29	19	CCR7,SOCS3,TNFRSF1A,THBS1,IL27,LCP1,LILRB4,SLAMF7,FN1,CD84,TYROBP,CDKN1A,TREM1,SPP1,CCR2,CCL5,CD74,CXCL10,IGFBP2,IGF2,ANXA1,CAV1,NCKAP1L,CXCL13,LGALS3,PTPRC,ICAM1,ITGA5,CTSZ	PDCD1LG2,CD74,SOCS3,TNFRSF1A,IGFBP2,IGF2,ANXA1,LILRB4,SLAMF7,FN1,CD84,TYROBP,CDKN1A,SERPINA1,LGALS3,PTPRC,SPP1,ICAM1,CTSZ
Metabolic Disease	9.05E-22-2.12E-05	7.4E-23-4.3E-04	84	79	C3,HLA-DQA1,COL1A1,TUBA1C,PDE5A,THBS1,SLC7A2,FOS,C4A/C4B,STAT3,IL1RN,TYROBP,ARG1,CXCL16,VWF,CTSD,SPP1,CTSS,AEBP1,CD74,CCL5,HLA-DQB1,APOD,CXCL10,TGM1,COL1A2,F10,SERPINA3,LCN2,GABRA2,OLR1,FCGR2A,OSMR,LYZ,APOC2,COL16A1,SELP,SERPINE1,CALB1,CYBA,TGM2,DDR1,TAP1,C1R,TGFBI,VIM,CHI3L1,PROS1,FN1,MRC1,KNG1,CDKN1A,SCG5,CD68,DCN,SLC1A3,CASP4,ALB,CCR2,ALDH1L1,COL15A1,HPGD,COL3A1,ABCA1,IGFBP2,GPNMB,MSR1,B2M,PLA…	C3,HLA-DQA1,COL1A1,TUBA1C,SLC7A2,C4A/C4B,STAT3,IL1RN,TYROBP,CXCL16,ARG1,VWF,CTSD,SPP1,OGN,CTSS,AEBP1,CD74,APOD,HLA-DQB1,TGM1,F7,SERPINA3,F10,GABRA2,LCN2,FCGR2A,OLR1,HLA-DRA,OSMR,LYZ,CALB1,CYBA,TGM2,DDR1,C1R,TREM2,TGFBI,VIM,PROS1,CHI3L1,MRC1,FN1,KNG1,SCG5,CD68,CDKN1A,DCN,SLC1A3,ALB,CCNB1IP1,CCR2,ALDH1L1,COL15A1,HPGD,COL3A1,ABCA1,IGFBP2,COL4A5,GPNMB,PLAT,B2M,MSR1,CD44,CYP4F2,GFAP,IGF2,FCGR2B,HLA-A,…
Molecular Transport	5.7E-11-8.67E-06	2.35E-09-3.5E-04	49	32	CCR7,RSAD2,C3,ITGB2,FCER1G,THBS1,HCRT,C3AR1,LILRB4,C4A/C4B,CD84,VWF,CCL5,CD74,CXCL10,APOD,F7,LIF,CCL11,FCGR2A,OLR1,ANXA1,LYZ,PMCH,SELP,CXCL3,CLEC7A,TRPC3,VIM,FN1,KNG1,TREM1,CASP4,LTBP2,ALB,CCR2,GPR132,CP,ABCA1,B2M,CD44,CAV1,FCGR2B,HLA-A,LGALS3,PTPRC,GPR35,FCGR3A/FCGR3B,PRKCG	C3,ITGB2,FCER1G,HCRT,C3AR1,LILRB4,VIM,C4A/C4B,CD84,KNG1,VWF,ALB,CCR2,OXT,CP,APOD,F7,ABCA1,CCL11,B2M,CD44,FCGR2A,ANXA1,LYZ,HLA-A,FCGR2B,PMCH,AVP,LGALS3,PTPRC,CLEC7A,PRKCG
Neurological Disease	1.95E-19-3.48E-05	2.7E-20-4.24E-04	124	99	RSAD2,TNFRSF1A,COL1A1,ATF3,FOS,TYROBP,SPP1,LRG1,PTX3,APOD,TGM1,C1QB,SERPINA3,F10,PLAC8,LCN2,ADAMTS1,CA8,JUNB,FOSL2,CYR61,SOCS3,NLRC5,TRPC3,TFPI2,TAP1,C1R,TGFBI,LCP1,VIM,HIST1H1C,CHI3L1,FN1,MRC1,IRF7,ITPKB,PRL,CD68,SCG5,SERPINF2,DCN,SLC1A3,CCR2,HLA-E,COL3A1,IGFBP2,GBP2,SLC26A3,PLAT,GFAP,IGF2,HLA-A,CD109,UNC93B1,SDC4,APOBEC1,PRKCG,FCGR3A/FCGR3B,C3,HLA-DQA1,GADD45B,TUBA1C,PDE5A,IFITM3,THBS1,ANGPTL4,…	TNFRSF1A,COL1A1,TYROBP,SPP1,OGN,APOD,TGM1,C1QB,SERPINA3,F10,LCN2,HLA-DRA,AQP4,SOCS3,NLRC5,C1R,TGFBI,LCP1,VIM,HIST1H1C,CHI3L1,FN1,MRC1,ITPKB,PRL,SCG5,CD68,DCN,SLC1A3,MCM6,CCR2,HLA-E,COL3A1,IGFBP2,GBP2,PLAT,GFAP,IGF2,HLA-A,CD109,UNC93B1,SDC4,APOBEC1,RNASE2,PRKCG,C3,HLA-DQA1,IFITM3,TUBA1C,ANGPTL4,SLC7A2,C4A/C4B,STAT3,CXCL16,FLNC,ARG1,CTSD,CTSS,AEBP1,CD74,HLA-DQB1,GABRA2,PDPN,OLR1,FCGR2A,ANXA1,OSMR,M…
Ophthalmic Disease	4.36E-08-6.84E-07	2.89E-07-2E-04	15	20	CCR7,C3,CXCL10,SOCS3,IFIT3,GBP2,B2M,IFITM3,FCGR2A,TLR8,C4A/C4B,COL16A1,FCGR2B,CXCL13,FCGR3A/FCGR3B	C3,SOCS3,CP,IFIT3,TGM1,GBP2,SERPINA3,B2M,IFITM3,TUBA1C,CFH,FCGR2A,TLR8,C4A/C4B,FBLN5,FCGR2B,SLC1A3,AQP4,SERPING1,TGM2
Organ Development	8.62E-09-6.22E-07	1.34E-05-4.06E-05	16	11	CCR7,C3,CCL5,TNFRSF1A,CXCL10,COL3A1,PDE5A,CXCL2,FCGR2A,C4A/C4B,FCGR2B,PTPRC,TIMP1,SPP1,ALB,FCGR3A/FCGR3B	CXCL6,C4A/C4B,FCGR2B,C3,TNFRSF1A,COL3A1,PTPRC,TIMP1,SPP1,FCGR2A,ALB
Organismal Development	1.31E-15-4.19E-05	1.08E-11-1.37E-04	37	28	LOX,CYR61,C3,MMP12,S1PR3,ANPEP,TRPC3,COL1A1,THBS1,ANGPTL4,VIM,PROS1,CD63,CHI3L1,FN1,KNG1,PRL,CDKN1A,DCN,VWF,PTX3,CXCL10,COL1A2,CCL11,CD44,ADAMTS1,OLR1,IGF2,CAV1,IGFBP7,LGALS3,SERPINE1,CYBB,ICAM1,ITGA5,MMP14,PRKCG	IGFBP4,LOX,C3,MMP12,S1PR3,ANPEP,COL1A1,ANGPTL4,VIM,CD63,PROS1,CHI3L1,FN1,KNG1,PRL,CDKN1A,DCN,VWF,CCL11,MMP13,CD44,IGF2,OLR1,IGFBP7,LGALS3,ICAM1,CYBB,PRKCG
Organismal Functions	6.5E-07-6.5E-07	1.3E-05-3.5E-04	10	8	PROS1,CAV1,SELP,KNG1,F7,F10,VWF,PLAT,THBS1,FCGR2A	PROS1,F7,KNG1,F10,VWF,PLAT,CYP4F2,FCGR2A
Organismal Injury and Abnormalities	3.83E-16-4.24E-05	8.52E-12-4.3E-04	263	218	CCR7,JCHAIN,FOXJ1,ZAK,TNFRSF1A,CD72,PCP2,SH3PXD2B,ANPEP,COL1A1,SLC15A3,C1QA,LILRB4,FOS,TLR8,BCL2A1,SPP1,PTX3,IFI30,LILRB3,F7,IFIT3,MYBPC3,C1QB,LAPTM5,F10,SERPINA3,CCL11,PBXIP1,LYZ,COL16A1,MASP2,PARP3,ZBP1,PLBD1,IFI16,CYBA,CYR61,NLRC5,TFPI2,STC2,TAP1,TREM2,TGFBI,HIST1H1D,ITPKB,SCG5,CD68,DCN,ENO1,SPRR1A,TMEM176A,GPR132,OAS2,SLC26A3,GBP2,PLAT,EDA2R,SIGLEC1,IGF2,CXCL13,NCKAP1L,SLC43A3,SDC4,RNASE2,MMP…	JCHAIN,PDCD1LG2,FOXJ1,NEK2,TNFRSF1A,PCP2,ANPEP,COL1A1,CD22,MFAP1,SLC15A3,C1QA,LILRB4,TLR8,BCL2A1,SPP1,PCDHGA11,WDFY1,LILRB3,IFIT3,F7,MYBPC3,C1QB,LAPTM5,F10,SERPINA3,CCL11,PBXIP1,LYZ,MASP2,EPHX1,PLBD1,IFI16,AQP4,CYBA,NLRC5,TREM2,TGFBI,ITPKB,SCG5,ASAP3,CD68,DCN,ENO1,TMEM176A,OAS2,GBP2,PLAT,ARHGAP19,SIGLEC1,SMOC1,IGF2,AVP,SLC43A3,ABHD3,SDC4,RNASE2,ATP6V0D2,DHRS9,C3,HLA-DQA1,STAT3,IL1RN,CXCL16,ARG1,C…
Organismal Survival	4.03E-05-4.03E-05		19		LOX,AEBP1,TNFRSF1A,CXCL10,MSN,GPNMB,PLAT,CD44,LCP1,ATF3,VIM,CAV1,FN1,CD68,VWF,TIMP1,SERPINE1,SPP1,ITGA5
Post-Translational Modification	4.26E-07-8.67E-06	4.69E-07-3.5E-04	26	32	MMP12,ITGB2,FCER1G,THBS1,FN1,KNG1,PRL,SPRR1A,SPP1,CTSD,CASP4,CTSS,CCL5,COL3A1,CCL11,PLAT,FCGR2A,OLR1,ANXA1,MMP3,CTSC,PTPRC,SDC4,C1S,CTSZ,MMP14	NEK2,C3,MMP12,DDR1,FGR,ITGB2,FCER1G,FN1,KNG1,PRL,CDKN1A,SPP1,CTSD,ALB,CTSS,TMPRSS11D,OXT,TNK1,CP,COL3A1,PLAT,CCL11,OLR1,FCGR2A,ANXA1,MMP3,FCGR2B,CTSC,SDC4,PTPRC,CTSZ,PRKCG
Protein Degradation	8.67E-06-8.67E-06	4.04E-05-3.29E-04	13	11	CTSS,MMP12,PLAT,OLR1,MMP3,KNG1,CTSC,SDC4,C1S,CTSD,CASP4,CTSZ,MMP14	CTSS,MMP3,TMPRSS11D,KNG1,MMP12,CTSC,SDC4,PLAT,CTSD,OLR1,CTSZ
Protein Synthesis	8.67E-06-8.67E-06	4.04E-05-3.29E-04	13	11	CTSS,MMP12,PLAT,OLR1,MMP3,KNG1,CTSC,SDC4,C1S,CTSD,CASP4,CTSZ,MMP14	CTSS,MMP3,TMPRSS11D,KNG1,MMP12,CTSC,SDC4,PLAT,CTSD,OLR1,CTSZ
Psychological Disorders	1.95E-19-9.57E-06	2.7E-20-3.54E-04	69	64	C3,TNFRSF1A,IFITM3,TUBA1C,PDE5A,SLC7A2,C4A/C4B,STAT3,TYROBP,CXCL16,ARG1,CTSD,SPP1,LRG1,CTSS,AEBP1,CD74,CCL5,CXCL10,APOD,TGM1,ANXA2,SERPINA3,GABRA2,LCN2,FCGR2A,OLR1,APOC2,SELP,SOX9,CALB1,TGM2,TAP1,C1R,VIM,PROS1,CHI3L1,MRC1,ITPKB,KNG1,SCG5,CD68,PRL,DCN,SERPINF2,SLC1A3,CASP4,ALB,ALDH1L1,CP,MSN,ABCA1,IGFBP2,GBP2,PLAT,CD44,GFAP,IGF2,FCGR2B,IGFBP7,NGFR,LGALS3,TIMP1,CH25H,SDC4,ICAM1,APOBEC1,FCGR3A/FCGR3…	C3,TNFRSF1A,IFITM3,TUBA1C,SLC7A2,C4A/C4B,STAT3,TYROBP,CXCL16,ARG1,CTSD,SPP1,OGN,CTSS,AEBP1,OXT,CD74,APOD,TGM1,SERPINA3,GABRA2,LCN2,OLR1,FCGR2A,NUPR1,CALB1,AQP4,TGM2,C1R,VIM,CHI3L1,PROS1,MRC1,ITPKB,KNG1,PRL,CD68,SCG5,DCN,SLC1A3,ALB,ALDH1L1,CP,MSN,ABCA1,IGFBP2,GBP2,B2M,PLAT,CD44,GFAP,IGF2,FCGR2B,AVP,IGFBP7,SERPINA1,LGALS3,SDC4,CH25H,TIMP1,ICAM1,APOBEC1,BGN,NFE2L2
Renal and Urological Disease	2.57E-08-1.48E-05	7.69E-08-2.21E-04	75	69	FOXJ1,C3,ANPEP,SH3PXD2B,PDE5A,TUBA1C,IFITM3,THBS1,MYBPC1,ATF3,FOS,LILRB4,TLR8,C4A/C4B,STAT3,IL1RN,HLA-DRB5,CXCL16,FLNC,VWF,SPP1,HLA-DQB1,LILRB3,IFIT3,F10,ANXA2,LCN2,GABRA2,FCGR2A,SELP,MASP2,SOX9,SERPINE1,CALB1,IFI16,C1S,CD53,ITGA5,JUNB,CYR61,TFPI2,CFH,LCP1,CEP76,HIST1H1C,HIST1H1D,FN1,KNG1,CDKN1A,GPR65,ALB,GPR132,ADAM8,CSF2RB,ABCA1,ITGAX,GPNMB,B2M,PLAT,CXCL2,SIGLEC1,CD44,IGF2,CAV1,FCGR2B,HLA-A,GBP…	FOXJ1,C3,ANPEP,TUBA1C,IFITM3,MFAP1,MYBPC1,LILRB4,TLR8,C4A/C4B,STAT3,IL1RN,HLA-DRB5,PADI2,CXCL16,FLNC,VWF,SPP1,HLA-DQB1,LILRB3,APOD,IFIT3,F7,F10,LCN2,GABRA2,FCGR2A,OLR1,MASP2,EPHX1,CALB1,IFI16,CD53,WISP2,CFH,LCP1,HIST1H1C,CHI3L1,FN1,KNG1,CDKN1A,ASAP3,GPR65,ALB,HPGD,ADAM8,CSF2RB,ABCA1,ITGAX,IGFBP2,GPNMB,B2M,PLAT,MSR1,CYP4F2,SIGLEC1,CD44,IGF2,POSTN,FCGR2B,HLA-A,GBP6,SERPINA1,LGALS3,TIMP1,ICAM1,IGSF1…
Renal and Urological System Development and Function	1.25E-07-1.59E-05	1.44E-09-1.94E-04	18	15	CCR2,C3,CCL5,CXCL10,ABCA1,F10,ANXA2,ITGB2,MSR1,CD44,FCGR2A,CAV1,FN1,KNG1,SDC4,TIMP1,ICAM1,MMP14	CCR2,C3,ABCA1,F10,MSR1,ITGB2,CD44,FCGR2A,VIM,POSTN,FN1,KNG1,SDC4,TIMP1,ICAM1
Reproductive System Disease	1.65E-12-3.36E-05	3.87E-11-3.8E-04	179	141	CCR7,JCHAIN,CTSV,ZAK,PCP2,TNFRSF1A,ANPEP,FGR,COL1A1,SLC15A3,C3AR1,ATF3,TMEM176B,FOS,LILRB4,CD84,SPP1,CYP1B1,IFI30,APOD,TGM1,IFIT3,MYBPC3,LAPTM5,GDF10,SERPINA3,F10,SBNO2,LCN2,ADAMTS1,PBXIP1,LYZ,COL16A1,CAV2,PARP3,CA8,CTSC,IFI16,CYBA,JUNB,FOSL2,CYR61,SOCS3,TFPI2,TRPC3,STC2,TAP1,C1R,TREM2,TGFBI,LCP1,VIM,HIST1H1C,CHI3L1,FN1,IRF7,MRC1,PRL,CD68,DCN,SLC1A3,ENO1,STEAP4,LTBP2,CCR2,HLA-E,COL15A1,GPR132,COL…	JCHAIN,IGFBP4,CTSV,NEK2,PCP2,ANPEP,FGR,COL1A1,CD22,SLC15A3,C3AR1,TMEM176B,LILRB4,CD84,SPP1,PCDHGA11,APOD,TGM1,IFIT3,LAPTM5,MYBPC3,SERPINA3,F10,LCN2,HLA-DRA,PBXIP1,LYZ,CTSC,EPHX1,IFI16,CYBA,SOCS3,WISP2,C1R,TGFBI,LCP1,VIM,HIST1H1C,CHI3L1,FN1,FBLN5,MRC1,PRL,CD68,DCN,SLC1A3,MCM6,ENO1,STEAP4,CCR2,HLA-E,COL15A1,COL3A1,IGFBP2,GBP2,COL4A5,B2M,PLAT,LY9,ARHGAP19,MMP13,SIGLEC1,IGF2,GFAP,HLA-A,CD109,SLC43A3,…
Respiratory Disease	1.87E-12-1.19E-05	7.73E-11-1.44E-04	90	79	CCR7,LOX,C3,HLA-DQA1,FGR,MAFB,ANPEP,GADD45B,TUBA1C,THBS1,PDE5A,C3AR1,STAT3,CD63,C4A/C4B,FLNC,ARG1,VWF,CTSD,SPP1,CYP1B1,CTSS,IFI30,CCL5,HLA-DQB1,CXCL10,MYBPC3,ANXA2,F10,CCL11,LCN2,GABRA2,ADAMTS1,FCGR2A,OSMR,ANXA1,LYZ,MMP3,MASP2,NCAN,SOX9,SERPINE1,CYBA,ITGA5,CTSZ,SOCS3,MMP12,DDR1,TFPI2,BCL3,TREM2,CFH,VIM,HIST1H1C,CHI3L1,FN1,PPP1R17,PRL,CDKN1A,CD68,ENO1,TMEM176A,ALDH1L1,CEBPD,HPGD,GPR132,ADAM8,COL3A…	LOX,C3,HLA-DQA1,FGR,MAFB,ANPEP,TUBA1C,C3AR1,STAT3,CD63,C4A/C4B,FLNC,ARG1,VWF,CTSD,SPP1,CTSS,HLA-DQB1,MYBPC3,F10,CCL11,LCN2,GABRA2,FCGR2A,OSMR,ANXA1,LYZ,MMP3,MASP2,NCAN,EPHX1,CYBA,CTSZ,SOCS3,MMP12,DDR1,BCL3,TREM2,CFH,VIM,HIST1H1C,CHI3L1,FN1,PPP1R17,PRL,CDKN1A,CD68,ENO1,PRELP,CCNB1IP1,TMEM176A,ALDH1L1,CEBPD,HPGD,ADAM8,COL3A1,CSF2RB,ABCA1,MSN,ITGAX,GPNMB,B2M,PLAT,MMP13,CD44,POSTN,HLA-A,FCGR2B,AVP,SE…
Skeletal and Muscular Disorders	7.78E-32-4.01E-05	5.27E-27-3.29E-04	143	120	LOX,FOXJ1,RSAD2,ZAK,CD72,TNFRSF1A,MAFB,ANPEP,COL1A1,ITGB2,C3AR1,C1QA,FOS,TLR8,CD84,SPP1,CYP1B1,LRG1,PTX3,IFI30,APOD,F7,TGM1,IFIT3,C1QB,MYBPC3,F10,SERPINA3,CCL11,LCN2,ADAMTS1,LYZ,CAV2,MASP2,CTSC,ZBP1,PLBD1,ITGA5,CYBA,CYR61,SOCS3,TFPI2,C1R,TAP1,TGFBI,LCP1,VIM,CHI3L1,MRC1,FN1,IRF7,ITPKB,CD68,PRL,SERPINF2,SLC1A3,ENO1,STEAP4,CCR2,HLA-E,COL3A1,CLEC4D,IGFBP2,GBP2,B2M,PLAT,LY9,GFAP,IGF2,LAMC2,HLA-A,CXCL1…	LOX,FOXJ1,TNFRSF1A,MAFB,ANPEP,ITGB2,COL1A1,CD22,C3AR1,C1QA,TLR8,CD84,TYROBP,PADI2,SPP1,APOD,F7,TGM1,IFIT3,C1QB,MYBPC3,F10,SERPINA3,CCL11,LCN2,HLA-DRA,LYZ,CAV2,MASP2,CTSC,PLBD1,AQP4,CYBA,SOCS3,WISP2,TREM2,C1R,TGFBI,LCP1,VIM,CHI3L1,MRC1,FN1,ITPKB,CD68,PRL,SLC1A3,ENO1,STEAP4,CCR2,HLA-E,TNK1,COL15A1,COL3A1,IGFBP2,COL4A5,GBP2,B2M,PLAT,LY9,MMP13,GFAP,IGF2,HLA-A,SDC4,RNASE2,AHNAK,C3,HLA-DQA1,ARHGEF33,TU…
Skeletal and Muscular System Development and Function	2.79E-06-2.79E-06	4.3E-04-4.3E-04	8	2	FN1,CCL5,IGFBP2,CXCL3,SDC4,THBS1,CXCL2,SPP1	SDC4,TGM2
Small Molecule Biochemistry	4.49E-10-3.25E-05	8.85E-12-3.5E-04	33	32	DHRS9,C3,S1PR3,ANPEP,FCER1G,FOS,VIM,STAT3,FN1,IL1RN,KNG1,PRL,VWF,CYP1B1,ALB,PTX3,CCL5,CD74,HPGD,APOD,ABCA1,MSN,LIF,MSR1,CCL11,FCGR2A,OLR1,IGF2,ANXA1,APOC2,CAV1,CLEC7A,PRKCG	IGFBP4,DHRS9,C3,S1PR3,ANPEP,FCER1G,VIM,STAT3,FN1,IL1RN,KNG1,PRL,VWF,ALB,CD74,OXT,HPGD,CP,APOD,ABCA1,MSN,MSR1,CCL11,CYP4F2,FCGR2A,OLR1,IGF2,ANXA1,SERPINA1,EPHX1,CLEC7A,PRKCG
Tissue Development	2.04E-07-4.28E-05	7.77E-06-4.3E-04	54	46	FOXJ1,C3,TNFRSF1A,ANPEP,MAFB,GADD45B,COL1A1,THBS1,PDE5A,ANGPTL4,LILRB4,STAT3,BCL2A1,TYROBP,SPP1,CD74,CXCL10,LILRB3,TGM1,LIF,CCL11,LCN2,OLR1,ADAMTS1,SYCP1,SOX9,SERPINE1,CYBB,ITGA5,JUNB,CYR61,S1PR3,MMP12,TRPC3,IL27,VIM,PROS1,FN1,KNG1,PRL,CDKN1A,CSF2RB,MSN,PLAT,CD44,IGF2,CAV1,EMP1,LGALS3,TIMP1,PTPRC,LUM,PRKCG,MMP14	IGFBP4,FOXJ1,C3,TNFRSF1A,S1PR3,MMP12,ANPEP,COL1A1,ANGPTL4,TGFBI,C3AR1,VIM,LILRB4,REC8,STAT3,PROS1,FN1,BCL2A1,KNG1,TYROBP,PRL,CDKN1A,ASAP3,GPR65,CD74,TGM1,CSF2RB,F7,MSN,CCL11,PLAT,MMP13,ARHGAP19,CD44,LCN2,OLR1,IGF2,FCGR2A,POSTN,LGALS3,TIMP1,SDC4,PTPRC,CYBB,TGM2,PRKCG
Tumor Morphology	1.99E-05-1.99E-05	1.8E-04-2.65E-04	5	4	FN1,ITGB2,THBS1,ICAM1,CD44	FN1,ITGB2,ICAM1,CD44
Vitamin and Mineral Metabolism	5.7E-11-8.41E-06	4.69E-08-1.64E-04	34	19	CCR7,C3,TRPC3,ITGB2,FCER1G,HCRT,C3AR1,LILRB4,C4A/C4B,CD84,KNG1,TREM1,VWF,CCR2,GPR132,CCL5,CXCL10,F7,CCL11,CD44,FCGR2A,ANXA1,LYZ,CAV1,HLA-A,FCGR2B,SELP,PMCH,LGALS3,PTPRC,CXCL3,GPR35,FCGR3A/FCGR3B,PRKCG	CCR2,C3,F7,ITGB2,CCL11,FCER1G,CD44,FCGR2A,C3AR1,ANXA1,C4A/C4B,HLA-A,FCGR2B,AVP,CD84,LGALS3,PTPRC,VWF,PRKCG

## Sheet: Sheet2
Category	p-value _all samples	# of Molecules _all samples	Molecules _all samples
Amino Acid Metabolism
Antimicrobial Response	2.44E-07-1.17E-05	19	JCHAIN,RSAD2,HLA-E,CCL5,IFIT3,OAS2,BCL3,FGR,CCL11,B2M,IFITM3,TLR8,IRF7,HLA-A,CXCL13,TREM1,SLC1A3,IFI16,FCGR3A/FCGR3B
Cancer	3.83E-16-4.24E-05	261	CCR7,JCHAIN,FOXJ1,ZAK,PCP2,TNFRSF1A,CD72,ANPEP,SH3PXD2B,COL1A1,SLC15A3,FOS,LILRB4,TLR8,BCL2A1,SPP1,PTX3,IFI30,LILRB3,IFIT3,F7,MYBPC3,LAPTM5,C1QB,F10,SERPINA3,CCL11,PBXIP1,LYZ,COL16A1,PARP3,MASP2,ZBP1,IFI16,PLBD1,CYBA,CYR61,NLRC5,TFPI2,STC2,TAP1,TREM2,TGFBI,HIST1H1D,ITPKB,CD68,SCG5,DCN,ENO1,SPRR1A,TMEM176A,GPR132,OAS2,GBP2,SLC26A3,PLAT,EDA2R,SIGLEC1,IGF2,CXCL13,NCKAP1L,SLC43A3,SDC4,RNASE2,MMP14,FC…
Cardiovascular Disease	7.24E-16-2.85E-05	67	RSAD2,C3,TNFRSF1A,MAFB,ITGB2,COL1A1,TUBA1C,THBS1,PDE5A,C3AR1,FOS,TMEM176B,C4A/C4B,STAT3,IL1RN,VWF,CYTIP,SPP1,PTX3,CTSS,IFI30,F7,LAPTM5,F10,COL1A2,GABRA2,LCN2,FCGR2A,OLR1,MMP3,APOC2,SELP,NCAN,CTSC,SOX9,SERPINE1,CD53,JUNB,SOCS3,MMP12,CFH,LCP1,VIM,PROS1,CAPG,FN1,KNG1,CDKN1A,CD68,TREM1,ALB,COL3A1,CSF2RB,ABCA1,SAT1,PLAT,B2M,MSR1,FCGR2B,IGFBP7,NGFR,PTPRC,TIMP1,ICAM1,RNASE2,MMP14,FCGR3A/FCGR3B
Cardiovascular System Development and Function	1.31E-15-4.19E-05	51	LOX,C3,TNFRSF1A,ANPEP,ITGB2,COL1A1,THBS1,ANGPTL4,STAT3,CD63,VWF,SPP1,PTX3,CCL5,CXCL10,F10,ANXA2,COL1A2,CCL11,ADAMTS1,OLR1,SELP,SERPINE1,CYBB,ITGA5,SEMA3E,CYR61,MMP12,S1PR3,TRPC3,VIM,PROS1,CHI3L1,FN1,KNG1,PRL,CDKN1A,DCN,CXCL2,CD44,IGF2,CAV1,IGFBP7,LGALS3,SDC4,TIMP1,ICAM1,SERPING1,MMP14,PRKCG,BGN
Cell Cycle
Cell Death and Survival	3.38E-18-4.19E-05	107	CCR7,ZAK,TNFRSF1A,ANPEP,FGR,COL1A1,ITGB2,HCRT,ATF3,FOS,BCL2A1,FAM129B,SPP1,CYP1B1,APOD,F7,IFIT3,TGM1,SERPINA3,CCL11,LCN2,LYZ,NUPR1,IFI16,CD53,CYBA,ITGA5,FOSL2,CYR61,SOCS3,S1PR3,HIST1H1C,CHI3L1,FN1,PRL,PARP14,ENO1,CCR2,HLA-E,GPR132,IGFBP2,PLAT,B2M,IGF2,HLA-A,NCKAP1L,RNASE2,FCGR3A/FCGR3B,PRKCG,MMP14,C3,GADD45B,THBS1,ANGPTL4,SLAMF7,STAT3,C4A/C4B,IL1RN,ARG1,IQGAP2,CTSD,CCL5,CD74,HLA-DQB1,CXCL10,ANXA2…
Cell Morphology	2.23E-08-3.7E-05	26	CYR61,C3,S1PR3,MMP12,TRPC3,THBS1,ANGPTL4,TGFBI,VIM,FN1,KNG1,PRL,VWF,ALB,CCR2,CCL5,MSR1,CCL11,CD44,FCGR2A,GFAP,OLR1,CAV1,SERPINE1,ITGA5,PRKCG
Cell Signaling	5.7E-11-8.41E-06	38	CCR7,C3,TRPC3,ITGB2,FCER1G,HCRT,THBS1,C3AR1,LILRB4,C4A/C4B,FN1,CD84,KNG1,PRL,TREM1,VWF,SPP1,CCR2,GPR132,CCL5,CXCL10,F7,CCL11,CD44,FCGR2A,ANXA1,LYZ,CAV1,HLA-A,FCGR2B,SELP,PMCH,LGALS3,PTPRC,CXCL3,GPR35,FCGR3A/FCGR3B,PRKCG
Cell-mediated Immune Response	8.26E-15-1.3E-05	19	CCR7,CD74,CCL5,SOCS3,TNFRSF1A,CXCL10,ITGB2,THBS1,CD44,LCP1,FN1,HLA-A,SELP,CXCL13,CXCL16,ICAM1,SPP1,ITGA5,TGM2
Cell-To-Cell Signaling and Interaction	9.33E-22-4.17E-05	88	C3,TNFRSF1A,ANPEP,ITGB2,COL1A1,FCER1G,THBS1,HCRT,FOS,CD63,C4A/C4B,STAT3,CD84,BCL2A1,TYROBP,VWF,CYTIP,CTSD,SPP1,PTX3,CTSS,CCL5,CXCL10,APOD,ANXA2,F10,LIF,CCL11,SBNO2,PDPN,FCGR2A,OLR1,ANXA1,COL16A1,SELP,CXCL3,SERPINE1,CYBB,ITGA5,CYBA,TGM2,CLEC7A,JUNB,CTSZ,CYR61,DDR1,TFPI2,CFH,TGFBI,VIM,PROS1,FN1,MRC1,IRF7,KNG1,CDKN1A,CD68,PRL,DCN,SERPINF2,TREM1,LGALS3BP,ALB,MSN,ABCA1,ITGAX,PLAT,MSR1,B2M,CXCL2,CD44,I…
Cellular Assembly and Organization	1.04E-07-1.26E-05	16	APOD,COL3A1,COL1A2,COL1A1,MSR1,THBS1,CD44,VIM,CAV1,COL16A1,FN1,PRL,SERPINF2,SDC4,LTBP2,TGM2
Cellular Compromise	1.12E-05-1.99E-05	11	FN1,C3,TREM1,ANPEP,ITGB2,CXCL2,THBS1,CYBB,ICAM1,CYBA,CD44
Cellular Development	1.11E-12-4.28E-05	100	LOX,TNFRSF1A,CD72,ANPEP,MAFB,COL1A1,HCRT,ATF3,LILRB4,FOS,CD84,TYROBP,SPP1,CYP1B1,PTX3,LILRB3,F7,TGM1,CCL11,LCN2,ADAMTS1,PBXIP1,IFI16,ITGA5,REG3A,CTSZ,JUNB,CYR61,SOCS3,S1PR3,TFPI2,TRPC3,LCP1,HIST1H1D,FN1,IRF7,PRL,DCN,SERPINF2,SPRR1A,ENO1,IGFBP2,SLC26A3,PLAT,IGF2,NCKAP1L,SDC4,RNASE2,MMP14,AHNAK,PRKCG,C3,GADD45B,THBS1,IFITM3,PDE5A,ANGPTL4,SLAMF7,STAT3,IL1RN,ARG1,IQGAP2,CTSD,CCL5,CD74,CXCL10,ANXA2,LI…
Cellular Function and Maintenance	1.21E-14-4.19E-05	68	CCR7,C3,TNFRSF1A,ANPEP,ITGB2,COL1A1,THBS1,C3AR1,LILRB4,STAT3,VWF,PTX3,CCL5,CXCL10,APOD,F7,COL1A2,F10,LIF,CCL11,ADAMTS1,FCGR2A,ANXA1,APOC2,COL16A1,NUPR1,CXCL3,SERPINE1,CYBB,CYBA,TGM2,CLEC7A,S1PR3,TRPC3,IL27,VIM,PROS1,FN1,MRC1,IRF7,KNG1,PRL,CDKN1A,SERPINF2,DCN,TREM1,LGALS3BP,LTBP2,CCR2,GPR132,COL3A1,MEFV,ABCA1,B2M,MSR1,CD44,CAV1,FCGR2B,CXCL13,IRGM,LGALS3,PTPRC,SDC4,ICMT,ICAM1,FCGR3A/FCGR3B,PRKCG,MM…
Cellular Growth and Proliferation	1.6E-15-4.19E-05	111	CCR7,LOX,TNFRSF1A,CD72,ANPEP,COL1A1,HCRT,ATF3,LILRB4,FOS,CD84,BCL2A1,TYROBP,SPP1,CYP1B1,PTX3,IFI30,APOD,F7,IFIT3,TGM1,CCL11,LCN2,PLAC8,ADAMTS1,PBXIP1,CAV2,NUPR1,CTSC,IFI16,ITGA5,REG3A,CTSZ,JUNB,CYR61,SOCS3,S1PR3,TFPI2,TRPC3,LCP1,HIST1H1D,FN1,PRL,DCN,SERPINF2,ENO1,IGFBP2,SLC26A3,PLAT,IGF2,NCKAP1L,SDC4,MMP14,AHNAK,PRKCG,C3,GADD45B,THBS1,IFITM3,PDE5A,ANGPTL4,SLAMF7,STAT3,CD63,ARG1,CXCL16,IQGAP2,CTSD…
Cellular Movement	3.89E-27-3.67E-05	97	CCR7,LOX,ZAK,TNFRSF1A,ANPEP,SH3PXD2B,ITGB2,COL1A1,ATF3,FOS,SPP1,CYP1B1,F7,F10,SERPINA3,CCL11,LCN2,ADAMTS1,CD53,ITGA5,CTSZ,JUNB,CYR61,SOCS3,S1PR3,TFPI2,TGFBI,LCP1,VIM,HOMER3,CHI3L1,FN1,PRL,DCN,SERPINF2,LTBP2,CCR2,GPR132,IGFBP2,PLAT,IGF2,GFAP,LAMC2,HLA-A,CXCL13,NCKAP1L,SDC4,RNASE2,MMP14,FCGR3A/FCGR3B,PRKCG,C3,THBS1,IFITM3,TUBA1C,ANGPTL4,ARPC1B,C4A/C4B,STAT3,CD63,CXCL16,FLNC,VWF,CTSD,CTSS,CCL5,CD74,…
Connective Tissue Development and Function	2.95E-06-4.28E-05	30	CYR61,MAFB,ANPEP,GADD45B,COL1A1,PDE5A,LILRB4,STAT3,FN1,TYROBP,CDKN1A,SPP1,CD74,CXCL10,LILRB3,CSF2RB,TGM1,MSR1,CD44,IGF2,EMP1,SOX9,LGALS3,PTPRC,TIMP1,ITGA5,LUM,TGM2,MMP14,JUNB
Connective Tissue Disorders	7.78E-32-1.44E-05	93	FOXJ1,C3,CD72,HLA-DQA1,TNFRSF1A,MAFB,COL1A1,GADD45B,ITGB2,TUBA1C,THBS1,PDE5A,MYBPC1,C3AR1,C1QA,SLC7A2,FOS,SLAMF7,TLR8,STAT3,C4A/C4B,IL1RN,ARG1,CXCL16,SPP1,CD74,CCL5,HLA-DQB1,CXCL10,C1QB,COL1A2,F10,CCL11,GABRA2,LCN2,ADAMTS1,FCGR2A,ANXA1,LYZ,MMP3,COL16A1,SELP,CXCL3,ZBP1,SERPINE1,C1S,ITGA5,SOCS3,DDR1,TFPI2,C1R,CFH,LCP1,VIM,CHI3L1,MRC1,FN1,IRF7,CD68,PRL,SLC1A3,ENO1,STEAP4,ALB,CCR2,HLA-E,COL15A1,HPGD,…
Dermatological Diseases and Conditions	7.45E-20-9.68E-06	183	CCR7,LOX,CTSV,RSAD2,ZAK,CD72,TNFRSF1A,FGR,ANPEP,COL1A1,FCER1G,C3AR1,FOS,LILRB4,TMEM176B,TLR8,CD84,CYP1B1,LRG1,PTX3,IFI30,APOD,IFIT3,TGM1,LAPTM5,MYBPC3,SERPINA3,F10,SBNO2,LCN2,LYZ,COL16A1,CAV2,PARP3,MASP2,CA8,ZBP1,IFI16,CD53,ITGA5,REG3A,JUNB,SOCS3,NLRC5,TRPC3,STC2,C1R,TGFBI,LCP1,VIM,CHI3L1,IRF7,FN1,SERPINF2,DCN,PARP14,SPRR1A,ENO1,LTBP2,STEAP4,CCR2,HLA-E,TMEM176A,COL15A1,COL3A1,CLEC4D,OAS2,GBP2,SLC…
Developmental Disorder	4.94E-13-4.01E-05	33	LOX,C3,COL1A1,PDE5A,TAP1,C1R,TGFBI,C1QA,C4A/C4B,FN1,CTSD,ALB,IFI30,HLA-DQB1,COL3A1,C1QB,COL1A2,LCN2,OLR1,FCGR2A,OSMR,C1QC,FCGR2B,HLA-A,CAV2,MASP2,CH25H,PTPRC,C1S,SERPING1,BGN,FCGR3A/FCGR3B,AHNAK
Digestive System Development and Function	8.62E-09-6.22E-07	16	CCR7,C3,CCL5,TNFRSF1A,CXCL10,COL3A1,PDE5A,CXCL2,FCGR2A,C4A/C4B,FCGR2B,PTPRC,TIMP1,SPP1,ALB,FCGR3A/FCGR3B
DNA Replication, Recombination, and Repair	4.44E-06-4.44E-06	15	CYR61,CCL5,CXCL10,IGFBP2,F10,LIF,TFPI2,FOS,CAV1,FN1,IL1RN,CDKN1A,LGALS3,SDC4,MMP14
Drug Metabolism	3.25E-05-3.25E-05	8	STAT3,IL1RN,HPGD,S1PR3,KNG1,IGF2,FCGR2A,ANXA1
Embryonic Development	4.45E-08-1.44E-05	18	CCR2,CYR61,C3,CCL5,CXCL10,ABCA1,F10,ANXA2,ITGB2,MSR1,IGF2,FOS,CAV1,FN1,KNG1,SDC4,TIMP1,ICAM1
Endocrine System Disorders	1.15E-10-3.7E-05	102	PCP2,ANPEP,COL1A1,TMEM176B,FOS,SPP1,IFI30,APOD,TGM1,LAPTM5,F10,SBNO2,LCN2,ADAMTS1,PBXIP1,COL16A1,PARP3,ITGA5,CYBA,JUNB,CYR61,SOCS3,TFPI2,TAP1,VIM,HIST1H1C,CHI3L1,FN1,IRF7,PRL,ENO1,STEAP4,CCR2,HLA-E,COL15A1,GPR132,COL3A1,IGFBP2,OAS2,GBP2,B2M,PLAT,SIGLEC1,IGF2,HLA-A,CD109,SLC43A3,RNASE2,MMP14,PRKCG,AHNAK,HLA-DQA1,ARHGEF33,TUBA1C,THBS1,PDE5A,STAT3,C4A/C4B,IL1RN,CST7,CXCL16,VWF,CTSD,AEBP1,CD74,CXCL10…
Energy Production
Free Radical Scavenging	3.58E-10-5.66E-06	22	CCL5,F7,ABCA1,ITGAX,SH3PXD2B,CCL11,ITGB2,FCGR2A,OLR1,CFH,C3AR1,CAV1,MRC1,SELP,NGFR,CDKN1A,CYBB,CYBA,TGM2,CLEC7A,ALB,FCGR3A/FCGR3B
Gastrointestinal Disease	3.48E-16-4.09E-05	192	CCR7,ZAK,TNFRSF1A,PCP2,ANPEP,MAFB,FGR,COL1A1,ITGB2,SLC15A3,TMEM176B,LILRB4,FOS,TLR8,TYROBP,SPP1,CYP1B1,PTX3,APOD,IFIT3,F7,MYBPC3,GDF10,F10,SERPINA3,SBNO2,CCL11,LCN2,PLAC8,ADAMTS1,VWA1,PBXIP1,COL16A1,PARP3,CTSC,IFI16,PLBD1,CYBA,ITGA5,JUNB,FOSL2,CYR61,SOCS3,S1PR3,NLRC5,TRPC3,TFPI2,STC2,C1R,TAP1,TGFBI,VIM,HOMER3,HIST1H1C,CHI3L1,HIST1H1D,FN1,IRF7,ITPKB,SCG5,DCN,SLC1A3,PARP14,LTBP2,STEAP4,CCR2,HLA-E,C…
Gene Expression	1.96E-06-1.96E-06	20	SOCS3,F10,ITGB2,OLR1,ATF3,PBXIP1,FOS,STAT3,CAV1,FN1,IRF7,PRL,CDKN1A,SOX9,IFI16,SPP1,ITGA5,CYP1B1,JUNB,ALB
Hair and Skin Development and Function	8.02E-08-1.05E-06	15	CYR61,C3,ABCA1,ANXA2,F10,MSR1,ITGB2,TGFBI,VIM,CAV1,FN1,KNG1,SDC4,TIMP1,ICAM1
Hematological Disease	1.83E-10-1.44E-05	100	CCR7,FGR,ITGB2,COL1A1,FCER1G,LILRB4,TLR8,BCL2A1,FAM129B,SPP1,F7,IFIT3,SERPINA3,F10,CCL11,LCN2,PLAC8,LYZ,COL16A1,CA8,FOSL2,CYR61,NLRC5,TGFBI,VIM,HIST1H1C,FN1,IRF7,ITPKB,CD68,SERPINF2,STEAP4,HLA-E,COL3A1,OAS2,B2M,PLAT,SIGLEC1,GFAP,IGF2,HLA-A,CXCL13,CD109,AHNAK,FCGR3A/FCGR3B,ATP6V0D2,DHRS9,C3,HLA-DQA1,GADD45B,TUBA1C,PDE5A,THBS1,ANGPTL4,SLAMF7,STAT3,C4A/C4B,IL1RN,HLA-DRB5,CXCL16,FLNC,VWF,MPEG1,CTSS,C…
Hematological System Development and Function	6.09E-20-4.17E-05	80	CCR7,C3,TNFRSF1A,ANPEP,MAFB,ITGB2,FCER1G,THBS1,LILRB4,SLAMF7,STAT3,C4A/C4B,CD84,TYROBP,CXCL16,VWF,SPP1,PTX3,CTSS,CCL5,CD74,CXCL10,F7,LIF,SERPINA3,F10,CCL11,SBNO2,PDPN,FCGR2A,ANXA1,C1QC,SELP,CXCL3,SERPINE1,IFI16,ITGA5,TGM2,CLEC7A,CTSZ,JUNB,CYR61,SOCS3,DDR1,IL27,CFH,LCP1,PROS1,FN1,IRF7,MRC1,KNG1,CDKN1A,TREM1,LGALS3BP,ALB,CCR2,CEBPD,CSF2RB,MSN,ITGAX,IGFBP2,PLAT,CXCL2,CD44,IGF2,CAV1,HLA-A,EMP1,CXCL13…
Hematopoiesis	1.56E-06-1.96E-05	16	TNFRSF1A,CSF2RB,LIF,THBS1,CD44,C1QC,STAT3,IRF7,FCGR2B,EMP1,NGFR,CDKN1A,TREM1,IFI16,LUM,RNASE2
Hepatic System Development and Function	8.62E-09-6.22E-07	16	CCR7,C3,CCL5,TNFRSF1A,CXCL10,COL3A1,PDE5A,CXCL2,FCGR2A,C4A/C4B,FCGR2B,PTPRC,TIMP1,SPP1,ALB,FCGR3A/FCGR3B
Hepatic System Disease	8.62E-09-3.29E-06	22	CCR7,C3,CCL5,TNFRSF1A,CXCL10,COL3A1,ANXA2,PDE5A,CXCL2,CD44,FCGR2A,ANXA1,VIM,C4A/C4B,FCGR2B,KNG1,PTPRC,TIMP1,C1S,SPP1,ALB,FCGR3A/FCGR3B
Hereditary Disorder	4.94E-13-4.01E-05	39	LOX,C3,COL1A1,PDE5A,TAP1,C1R,TGFBI,C1QA,C4A/C4B,FN1,FLNC,SLC1A3,CTSD,ALB,IFI30,HLA-DQB1,COL3A1,C1QB,COL1A2,F10,EDA2R,LCN2,FCGR2A,OLR1,OSMR,C1QC,FCGR2B,HLA-A,CAV2,MASP2,PTPRC,CH25H,C1S,CYBB,SERPING1,IGSF1,FCGR3A/FCGR3B,AHNAK,BGN
Humoral Immune Response
Hypersensitivity Response	5.02E-09-3.67E-05	10	FN1,CCL5,SELP,CXCL10,LGALS3,ITGB2,CCL11,ICAM1,ITGA5,ALB
Immune Cell Trafficking	1.2E-21-3.67E-05	55	CCR7,C3,TNFRSF1A,ITGB2,FCER1G,THBS1,C4A/C4B,STAT3,CD84,TYROBP,CXCL16,SPP1,CTSS,CCL5,CD74,CXCL10,F7,SERPINA3,CCL11,SBNO2,FCGR2A,ANXA1,SELP,CXCL3,SERPINE1,ITGA5,TGM2,CLEC7A,CTSZ,SOCS3,DDR1,LCP1,PROS1,FN1,MRC1,KNG1,LGALS3BP,ALB,CCR2,MSN,ITGAX,PLAT,CXCL2,CD44,HLA-A,CXCL13,NCKAP1L,LGALS3,TIMP1,PTPRC,ICAM1,SERPING1,RNASE2,MMP14,FCGR3A/FCGR3B
Immunological Disease	1.91E-29-1.3E-05	117	CCR7,FOXJ1,CTSV,TNFRSF1A,FGR,MAFB,ITGB2,FCER1G,COL1A1,C3AR1,C1QA,FOS,TLR8,SPP1,IFI30,IFIT3,C1QB,LAPTM5,F10,CCL11,LCN2,LYZ,COL16A1,MASP2,ZBP1,CYBA,ITGA5,JUNB,SOCS3,TAP1,C1R,LCP1,VIM,CHI3L1,IRF7,MRC1,FN1,CD68,ENO1,STEAP4,CCR2,HLA-E,COL3A1,CLEC4D,OAS2,GBP2,LY9,B2M,SIGLEC1,GFAP,IGF2,HLA-A,CXCL13,SDC4,RNASE2,FCGR3A/FCGR3B,AHNAK,C3,HLA-DQA1,GADD45B,TUBA1C,IFITM3,THBS1,PDE5A,SLC7A2,SLAMF7,C4A/C4B,STAT3,…
Infectious Diseases	4.36E-12-3.7E-05	77	CCR7,RSAD2,C3,TNFRSF1A,ANPEP,ITGB2,FCER1G,PDE5A,TUBA1C,IFITM3,ARPC1B,C3AR1,TLR8,CD63,C4A/C4B,STAT3,IL1RN,VWF,SPP1,PTX3,CCL5,CD74,LILRB3,F7,IFIT3,LAPTM5,C1QB,F10,ANXA2,CCL11,LCN2,GABRA2,FCGR2A,ANXA1,CAV2,SERPINE1,C1S,CYBB,CTSZ,SOCS3,NLRC5,BCL3,TAP1,C1R,IL27,HIST1H1C,PROS1,FN1,MRC1,PRL,TREM1,LTBP2,ALB,CCR2,CEBPD,HPGD,CSF2RB,COL3A1,MYO1F,PLAT,B2M,MSR1,SIGLEC1,CD44,CAV1,FCGR2B,HLA-A,CXCL13,UNC93B1,TI…
Inflammatory Disease	7.78E-32-1.15E-05	129	CCR7,FOXJ1,LOX,RSAD2,CTSV,TNFRSF1A,CD72,MAFB,ANPEP,FGR,ITGB2,COL1A1,FCER1G,C3AR1,C1QA,FOS,TLR8,SPP1,IFI30,IFIT3,C1QB,LAPTM5,F10,SBNO2,CCL11,LCN2,ADAMTS1,LYZ,CAV2,MASP2,ZBP1,CYBA,ITGA5,CTSZ,JUNB,FOSL2,SOCS3,TFPI2,C1R,TGFBI,LCP1,VIM,HIST1H1C,CHI3L1,MRC1,FN1,IRF7,CD68,PRL,SLC1A3,ENO1,STEAP4,CCR2,HLA-E,COL3A1,CLEC4D,GBP2,B2M,LY9,GFAP,HLA-A,CXCL13,UNC93B1,SDC4,RNASE2,FCGR3A/FCGR3B,AHNAK,C3,HLA-DQA1,GA…
Inflammatory Response	4.69E-25-4.17E-05	127	CCR7,JCHAIN,CTSV,RSAD2,TNFRSF1A,CD72,FGR,MAFB,ANPEP,ITGB2,COL1A1,FCER1G,C3AR1,C1QA,FOS,TLR8,CD84,TYROBP,SPP1,PTX3,IFI30,F7,IFIT3,F10,SERPINA3,CCL11,SBNO2,LCN2,ADAMTS1,LYZ,IFI16,ITGA5,CYBA,CTSZ,JUNB,SOCS3,TFPI2,LCP1,VIM,CHI3L1,FN1,MRC1,IRF7,CD68,SLC1A3,ENO1,STEAP4,CCR2,HLA-E,COL3A1,CLEC4D,OAS2,GBP2,B2M,PLAT,GFAP,HLA-A,CXCL13,NCKAP1L,UNC93B1,SDC4,RNASE2,MMP14,AHNAK,FCGR3A/FCGR3B,C3,HLA-DQA1,GADD45B…
Lipid Metabolism	4.49E-10-3.25E-05	33	DHRS9,C3,S1PR3,ANPEP,FCER1G,FOS,VIM,STAT3,FN1,IL1RN,KNG1,PRL,VWF,CYP1B1,ALB,PTX3,CCL5,CD74,HPGD,APOD,ABCA1,MSN,LIF,MSR1,CCL11,FCGR2A,OLR1,IGF2,ANXA1,APOC2,CAV1,CLEC7A,PRKCG
Lymphoid Tissue Structure and Development	1.62E-11-2.39E-07	29	CCR7,SOCS3,TNFRSF1A,THBS1,IL27,LCP1,LILRB4,SLAMF7,FN1,CD84,TYROBP,CDKN1A,TREM1,SPP1,CCR2,CCL5,CD74,CXCL10,IGFBP2,IGF2,ANXA1,CAV1,NCKAP1L,CXCL13,LGALS3,PTPRC,ICAM1,ITGA5,CTSZ
Metabolic Disease	9.05E-22-2.12E-05	84	C3,HLA-DQA1,COL1A1,TUBA1C,PDE5A,THBS1,SLC7A2,FOS,C4A/C4B,STAT3,IL1RN,TYROBP,ARG1,CXCL16,VWF,CTSD,SPP1,CTSS,AEBP1,CD74,CCL5,HLA-DQB1,APOD,CXCL10,TGM1,COL1A2,F10,SERPINA3,LCN2,GABRA2,OLR1,FCGR2A,OSMR,LYZ,APOC2,COL16A1,SELP,SERPINE1,CALB1,CYBA,TGM2,DDR1,TAP1,C1R,TGFBI,VIM,CHI3L1,PROS1,FN1,MRC1,KNG1,CDKN1A,SCG5,CD68,DCN,SLC1A3,CASP4,ALB,CCR2,ALDH1L1,COL15A1,HPGD,COL3A1,ABCA1,IGFBP2,GPNMB,MSR1,B2M,PLA…
Molecular Transport	5.7E-11-8.67E-06	49	CCR7,RSAD2,C3,ITGB2,FCER1G,THBS1,HCRT,C3AR1,LILRB4,C4A/C4B,CD84,VWF,CCL5,CD74,CXCL10,APOD,F7,LIF,CCL11,FCGR2A,OLR1,ANXA1,LYZ,PMCH,SELP,CXCL3,CLEC7A,TRPC3,VIM,FN1,KNG1,TREM1,CASP4,LTBP2,ALB,CCR2,GPR132,CP,ABCA1,B2M,CD44,CAV1,FCGR2B,HLA-A,LGALS3,PTPRC,GPR35,FCGR3A/FCGR3B,PRKCG
Neurological Disease	1.95E-19-3.48E-05	124	RSAD2,TNFRSF1A,COL1A1,ATF3,FOS,TYROBP,SPP1,LRG1,PTX3,APOD,TGM1,C1QB,SERPINA3,F10,PLAC8,LCN2,ADAMTS1,CA8,JUNB,FOSL2,CYR61,SOCS3,NLRC5,TRPC3,TFPI2,TAP1,C1R,TGFBI,LCP1,VIM,HIST1H1C,CHI3L1,FN1,MRC1,IRF7,ITPKB,PRL,CD68,SCG5,SERPINF2,DCN,SLC1A3,CCR2,HLA-E,COL3A1,IGFBP2,GBP2,SLC26A3,PLAT,GFAP,IGF2,HLA-A,CD109,UNC93B1,SDC4,APOBEC1,PRKCG,FCGR3A/FCGR3B,C3,HLA-DQA1,GADD45B,TUBA1C,PDE5A,IFITM3,THBS1,ANGPTL4,…
Ophthalmic Disease	4.36E-08-6.84E-07	15	CCR7,C3,CXCL10,SOCS3,IFIT3,GBP2,B2M,IFITM3,FCGR2A,TLR8,C4A/C4B,COL16A1,FCGR2B,CXCL13,FCGR3A/FCGR3B
Organ Development	8.62E-09-6.22E-07	16	CCR7,C3,CCL5,TNFRSF1A,CXCL10,COL3A1,PDE5A,CXCL2,FCGR2A,C4A/C4B,FCGR2B,PTPRC,TIMP1,SPP1,ALB,FCGR3A/FCGR3B
Organismal Development	1.31E-15-4.19E-05	37	LOX,CYR61,C3,MMP12,S1PR3,ANPEP,TRPC3,COL1A1,THBS1,ANGPTL4,VIM,PROS1,CD63,CHI3L1,FN1,KNG1,PRL,CDKN1A,DCN,VWF,PTX3,CXCL10,COL1A2,CCL11,CD44,ADAMTS1,OLR1,IGF2,CAV1,IGFBP7,LGALS3,SERPINE1,CYBB,ICAM1,ITGA5,MMP14,PRKCG
Organismal Functions	6.5E-07-6.5E-07	10	PROS1,CAV1,SELP,KNG1,F7,F10,VWF,PLAT,THBS1,FCGR2A
Organismal Injury and Abnormalities	3.83E-16-4.24E-05	263	CCR7,JCHAIN,FOXJ1,ZAK,TNFRSF1A,CD72,PCP2,SH3PXD2B,ANPEP,COL1A1,SLC15A3,C1QA,LILRB4,FOS,TLR8,BCL2A1,SPP1,PTX3,IFI30,LILRB3,F7,IFIT3,MYBPC3,C1QB,LAPTM5,F10,SERPINA3,CCL11,PBXIP1,LYZ,COL16A1,MASP2,PARP3,ZBP1,PLBD1,IFI16,CYBA,CYR61,NLRC5,TFPI2,STC2,TAP1,TREM2,TGFBI,HIST1H1D,ITPKB,SCG5,CD68,DCN,ENO1,SPRR1A,TMEM176A,GPR132,OAS2,SLC26A3,GBP2,PLAT,EDA2R,SIGLEC1,IGF2,CXCL13,NCKAP1L,SLC43A3,SDC4,RNASE2,MMP…
Organismal Survival	4.03E-05-4.03E-05	19	LOX,AEBP1,TNFRSF1A,CXCL10,MSN,GPNMB,PLAT,CD44,LCP1,ATF3,VIM,CAV1,FN1,CD68,VWF,TIMP1,SERPINE1,SPP1,ITGA5
Post-Translational Modification	4.26E-07-8.67E-06	26	MMP12,ITGB2,FCER1G,THBS1,FN1,KNG1,PRL,SPRR1A,SPP1,CTSD,CASP4,CTSS,CCL5,COL3A1,CCL11,PLAT,FCGR2A,OLR1,ANXA1,MMP3,CTSC,PTPRC,SDC4,C1S,CTSZ,MMP14
Protein Degradation	8.67E-06-8.67E-06	13	CTSS,MMP12,PLAT,OLR1,MMP3,KNG1,CTSC,SDC4,C1S,CTSD,CASP4,CTSZ,MMP14
Protein Synthesis	8.67E-06-8.67E-06	13	CTSS,MMP12,PLAT,OLR1,MMP3,KNG1,CTSC,SDC4,C1S,CTSD,CASP4,CTSZ,MMP14
Psychological Disorders	1.95E-19-9.57E-06	69	C3,TNFRSF1A,IFITM3,TUBA1C,PDE5A,SLC7A2,C4A/C4B,STAT3,TYROBP,CXCL16,ARG1,CTSD,SPP1,LRG1,CTSS,AEBP1,CD74,CCL5,CXCL10,APOD,TGM1,ANXA2,SERPINA3,GABRA2,LCN2,FCGR2A,OLR1,APOC2,SELP,SOX9,CALB1,TGM2,TAP1,C1R,VIM,PROS1,CHI3L1,MRC1,ITPKB,KNG1,SCG5,CD68,PRL,DCN,SERPINF2,SLC1A3,CASP4,ALB,ALDH1L1,CP,MSN,ABCA1,IGFBP2,GBP2,PLAT,CD44,GFAP,IGF2,FCGR2B,IGFBP7,NGFR,LGALS3,TIMP1,CH25H,SDC4,ICAM1,APOBEC1,FCGR3A/FCGR3…
Renal and Urological Disease	2.57E-08-1.48E-05	75	FOXJ1,C3,ANPEP,SH3PXD2B,PDE5A,TUBA1C,IFITM3,THBS1,MYBPC1,ATF3,FOS,LILRB4,TLR8,C4A/C4B,STAT3,IL1RN,HLA-DRB5,CXCL16,FLNC,VWF,SPP1,HLA-DQB1,LILRB3,IFIT3,F10,ANXA2,LCN2,GABRA2,FCGR2A,SELP,MASP2,SOX9,SERPINE1,CALB1,IFI16,C1S,CD53,ITGA5,JUNB,CYR61,TFPI2,CFH,LCP1,CEP76,HIST1H1C,HIST1H1D,FN1,KNG1,CDKN1A,GPR65,ALB,GPR132,ADAM8,CSF2RB,ABCA1,ITGAX,GPNMB,B2M,PLAT,CXCL2,SIGLEC1,CD44,IGF2,CAV1,FCGR2B,HLA-A,GBP…
Renal and Urological System Development and Function	1.25E-07-1.59E-05	18	CCR2,C3,CCL5,CXCL10,ABCA1,F10,ANXA2,ITGB2,MSR1,CD44,FCGR2A,CAV1,FN1,KNG1,SDC4,TIMP1,ICAM1,MMP14
Reproductive System Disease	1.65E-12-3.36E-05	179	CCR7,JCHAIN,CTSV,ZAK,PCP2,TNFRSF1A,ANPEP,FGR,COL1A1,SLC15A3,C3AR1,ATF3,TMEM176B,FOS,LILRB4,CD84,SPP1,CYP1B1,IFI30,APOD,TGM1,IFIT3,MYBPC3,LAPTM5,GDF10,SERPINA3,F10,SBNO2,LCN2,ADAMTS1,PBXIP1,LYZ,COL16A1,CAV2,PARP3,CA8,CTSC,IFI16,CYBA,JUNB,FOSL2,CYR61,SOCS3,TFPI2,TRPC3,STC2,TAP1,C1R,TREM2,TGFBI,LCP1,VIM,HIST1H1C,CHI3L1,FN1,IRF7,MRC1,PRL,CD68,DCN,SLC1A3,ENO1,STEAP4,LTBP2,CCR2,HLA-E,COL15A1,GPR132,COL…
Respiratory Disease	1.87E-12-1.19E-05	90	CCR7,LOX,C3,HLA-DQA1,FGR,MAFB,ANPEP,GADD45B,TUBA1C,THBS1,PDE5A,C3AR1,STAT3,CD63,C4A/C4B,FLNC,ARG1,VWF,CTSD,SPP1,CYP1B1,CTSS,IFI30,CCL5,HLA-DQB1,CXCL10,MYBPC3,ANXA2,F10,CCL11,LCN2,GABRA2,ADAMTS1,FCGR2A,OSMR,ANXA1,LYZ,MMP3,MASP2,NCAN,SOX9,SERPINE1,CYBA,ITGA5,CTSZ,SOCS3,MMP12,DDR1,TFPI2,BCL3,TREM2,CFH,VIM,HIST1H1C,CHI3L1,FN1,PPP1R17,PRL,CDKN1A,CD68,ENO1,TMEM176A,ALDH1L1,CEBPD,HPGD,GPR132,ADAM8,COL3A…
Skeletal and Muscular Disorders	7.78E-32-4.01E-05	143	LOX,FOXJ1,RSAD2,ZAK,CD72,TNFRSF1A,MAFB,ANPEP,COL1A1,ITGB2,C3AR1,C1QA,FOS,TLR8,CD84,SPP1,CYP1B1,LRG1,PTX3,IFI30,APOD,F7,TGM1,IFIT3,C1QB,MYBPC3,F10,SERPINA3,CCL11,LCN2,ADAMTS1,LYZ,CAV2,MASP2,CTSC,ZBP1,PLBD1,ITGA5,CYBA,CYR61,SOCS3,TFPI2,C1R,TAP1,TGFBI,LCP1,VIM,CHI3L1,MRC1,FN1,IRF7,ITPKB,CD68,PRL,SERPINF2,SLC1A3,ENO1,STEAP4,CCR2,HLA-E,COL3A1,CLEC4D,IGFBP2,GBP2,B2M,PLAT,LY9,GFAP,IGF2,LAMC2,HLA-A,CXCL1…
Skeletal and Muscular System Development and Function	2.79E-06-2.79E-06	8	FN1,CCL5,IGFBP2,CXCL3,SDC4,THBS1,CXCL2,SPP1
Small Molecule Biochemistry	4.49E-10-3.25E-05	33	DHRS9,C3,S1PR3,ANPEP,FCER1G,FOS,VIM,STAT3,FN1,IL1RN,KNG1,PRL,VWF,CYP1B1,ALB,PTX3,CCL5,CD74,HPGD,APOD,ABCA1,MSN,LIF,MSR1,CCL11,FCGR2A,OLR1,IGF2,ANXA1,APOC2,CAV1,CLEC7A,PRKCG
Tissue Development	2.04E-07-4.28E-05	54	FOXJ1,C3,TNFRSF1A,ANPEP,MAFB,GADD45B,COL1A1,THBS1,PDE5A,ANGPTL4,LILRB4,STAT3,BCL2A1,TYROBP,SPP1,CD74,CXCL10,LILRB3,TGM1,LIF,CCL11,LCN2,OLR1,ADAMTS1,SYCP1,SOX9,SERPINE1,CYBB,ITGA5,JUNB,CYR61,S1PR3,MMP12,TRPC3,IL27,VIM,PROS1,FN1,KNG1,PRL,CDKN1A,CSF2RB,MSN,PLAT,CD44,IGF2,CAV1,EMP1,LGALS3,TIMP1,PTPRC,LUM,PRKCG,MMP14
Tumor Morphology	1.99E-05-1.99E-05	5	FN1,ITGB2,THBS1,ICAM1,CD44
Vitamin and Mineral Metabolism	5.7E-11-8.41E-06	34	CCR7,C3,TRPC3,ITGB2,FCER1G,HCRT,C3AR1,LILRB4,C4A/C4B,CD84,KNG1,TREM1,VWF,CCR2,GPR132,CCL5,CXCL10,F7,CCL11,CD44,FCGR2A,ANXA1,LYZ,CAV1,HLA-A,FCGR2B,SELP,PMCH,LGALS3,PTPRC,CXCL3,GPR35,FCGR3A/FCGR3B,PRKCG

## Sheet: Sheet3
Category	p-value _all samples	# of Molecules _all samples	Molecules _all samples
Cell Death and Survival	3.38E-18-4.19E-05	107	CCR7,ZAK,TNFRSF1A,ANPEP,FGR,COL1A1,ITGB2,HCRT,ATF3,FOS,BCL2A1,FAM129B,SPP1,CYP1B1,APOD,F7,IFIT3,TGM1,SERPINA3,CCL11,LCN2,LYZ,NUPR1,IFI16,CD53,CYBA,ITGA5,FOSL2,CYR61,SOCS3,S1PR3,HIST1H1C,CHI3L1,FN1,PRL,PARP14,ENO1,CCR2,HLA-E,GPR132,IGFBP2,PLAT,B2M,IGF2,HLA-A,NCKAP1L,RNASE2,FCGR3A/FCGR3B,PRKCG,MMP14,C3,GADD45B,THBS1,ANGPTL4,SLAMF7,STAT3,C4A/C4B,IL1RN,ARG1,IQGAP2,CTSD,CCL5,CD74,HLA-DQB1,CXCL10,ANXA2…
Immunological Disease	1.91E-29-1.3E-05	117	CCR7,FOXJ1,CTSV,TNFRSF1A,FGR,MAFB,ITGB2,FCER1G,COL1A1,C3AR1,C1QA,FOS,TLR8,SPP1,IFI30,IFIT3,C1QB,LAPTM5,F10,CCL11,LCN2,LYZ,COL16A1,MASP2,ZBP1,CYBA,ITGA5,JUNB,SOCS3,TAP1,C1R,LCP1,VIM,CHI3L1,IRF7,MRC1,FN1,CD68,ENO1,STEAP4,CCR2,HLA-E,COL3A1,CLEC4D,OAS2,GBP2,LY9,B2M,SIGLEC1,GFAP,IGF2,HLA-A,CXCL13,SDC4,RNASE2,FCGR3A/FCGR3B,AHNAK,C3,HLA-DQA1,GADD45B,TUBA1C,IFITM3,THBS1,PDE5A,SLC7A2,SLAMF7,C4A/C4B,STAT3,…
Inflammatory Disease	7.78E-32-1.15E-05	129	CCR7,FOXJ1,LOX,RSAD2,CTSV,TNFRSF1A,CD72,MAFB,ANPEP,FGR,ITGB2,COL1A1,FCER1G,C3AR1,C1QA,FOS,TLR8,SPP1,IFI30,IFIT3,C1QB,LAPTM5,F10,SBNO2,CCL11,LCN2,ADAMTS1,LYZ,CAV2,MASP2,ZBP1,CYBA,ITGA5,CTSZ,JUNB,FOSL2,SOCS3,TFPI2,C1R,TGFBI,LCP1,VIM,HIST1H1C,CHI3L1,MRC1,FN1,IRF7,CD68,PRL,SLC1A3,ENO1,STEAP4,CCR2,HLA-E,COL3A1,CLEC4D,GBP2,B2M,LY9,GFAP,HLA-A,CXCL13,UNC93B1,SDC4,RNASE2,FCGR3A/FCGR3B,AHNAK,C3,HLA-DQA1,GA…
Inflammatory Response	4.69E-25-4.17E-05	127	CCR7,JCHAIN,CTSV,RSAD2,TNFRSF1A,CD72,FGR,MAFB,ANPEP,ITGB2,COL1A1,FCER1G,C3AR1,C1QA,FOS,TLR8,CD84,TYROBP,SPP1,PTX3,IFI30,F7,IFIT3,F10,SERPINA3,CCL11,SBNO2,LCN2,ADAMTS1,LYZ,IFI16,ITGA5,CYBA,CTSZ,JUNB,SOCS3,TFPI2,LCP1,VIM,CHI3L1,FN1,MRC1,IRF7,CD68,SLC1A3,ENO1,STEAP4,CCR2,HLA-E,COL3A1,CLEC4D,OAS2,GBP2,B2M,PLAT,GFAP,HLA-A,CXCL13,NCKAP1L,UNC93B1,SDC4,RNASE2,MMP14,AHNAK,FCGR3A/FCGR3B,C3,HLA-DQA1,GADD45B…
Metabolic Disease	9.05E-22-2.12E-05	84	C3,HLA-DQA1,COL1A1,TUBA1C,PDE5A,THBS1,SLC7A2,FOS,C4A/C4B,STAT3,IL1RN,TYROBP,ARG1,CXCL16,VWF,CTSD,SPP1,CTSS,AEBP1,CD74,CCL5,HLA-DQB1,APOD,CXCL10,TGM1,COL1A2,F10,SERPINA3,LCN2,GABRA2,OLR1,FCGR2A,OSMR,LYZ,APOC2,COL16A1,SELP,SERPINE1,CALB1,CYBA,TGM2,DDR1,TAP1,C1R,TGFBI,VIM,CHI3L1,PROS1,FN1,MRC1,KNG1,CDKN1A,SCG5,CD68,DCN,SLC1A3,CASP4,ALB,CCR2,ALDH1L1,COL15A1,HPGD,COL3A1,ABCA1,IGFBP2,GPNMB,MSR1,B2M,PLA…
Neurological Disease	1.95E-19-3.48E-05	124	RSAD2,TNFRSF1A,COL1A1,ATF3,FOS,TYROBP,SPP1,LRG1,PTX3,APOD,TGM1,C1QB,SERPINA3,F10,PLAC8,LCN2,ADAMTS1,CA8,JUNB,FOSL2,CYR61,SOCS3,NLRC5,TRPC3,TFPI2,TAP1,C1R,TGFBI,LCP1,VIM,HIST1H1C,CHI3L1,FN1,MRC1,IRF7,ITPKB,PRL,CD68,SCG5,SERPINF2,DCN,SLC1A3,CCR2,HLA-E,COL3A1,IGFBP2,GBP2,SLC26A3,PLAT,GFAP,IGF2,HLA-A,CD109,UNC93B1,SDC4,APOBEC1,PRKCG,FCGR3A/FCGR3B,C3,HLA-DQA1,GADD45B,TUBA1C,PDE5A,IFITM3,THBS1,ANGPTL4,…
Ophthalmic Disease	4.36E-08-6.84E-07	15	CCR7,C3,CXCL10,SOCS3,IFIT3,GBP2,B2M,IFITM3,FCGR2A,TLR8,C4A/C4B,COL16A1,FCGR2B,CXCL13,FCGR3A/FCGR3B
Organismal Injury and Abnormalities	3.83E-16-4.24E-05	263	CCR7,JCHAIN,FOXJ1,ZAK,TNFRSF1A,CD72,PCP2,SH3PXD2B,ANPEP,COL1A1,SLC15A3,C1QA,LILRB4,FOS,TLR8,BCL2A1,SPP1,PTX3,IFI30,LILRB3,F7,IFIT3,MYBPC3,C1QB,LAPTM5,F10,SERPINA3,CCL11,PBXIP1,LYZ,COL16A1,MASP2,PARP3,ZBP1,PLBD1,IFI16,CYBA,CYR61,NLRC5,TFPI2,STC2,TAP1,TREM2,TGFBI,HIST1H1D,ITPKB,SCG5,CD68,DCN,ENO1,SPRR1A,TMEM176A,GPR132,OAS2,SLC26A3,GBP2,PLAT,EDA2R,SIGLEC1,IGF2,CXCL13,NCKAP1L,SLC43A3,SDC4,RNASE2,MMP…
